# Supplementary material for: Tautomerism unveils a self-inhibition mechanism of crystallization
Source: Nat Commun. 2023 Feb 2;14:561. doi: 10.1038/s41467-023-35924-3 (PMC9893984; doi:10.1038/s41467-023-35924-3)
Supplement: Supplementary file 12 — Source Data [file 41467_2023_35924_MOESM12_ESM.xlsx]

## Sheet: Fig.1
data for panel f											data for panel g
2theta	Intensity	2theta	Intensity	2theta	Diff	2theta					urate concentration	growth rate, r <010>	2SD	urate concentration	growth rate, r <010>	2SD
degree	a.u.	degree	a.u.	degree		degree					mM	um/min		mM	um/min
xexpt	expt	xexpt	Ycalc	xexpt	Diff	xrefined	Bragg position				pH=11	pH=11	pH=11	pH=7	pH=7	pH=7
3	3026	3	2868.14	3	157.863	9.05512	-3500				5	0.00261	0.000469116	4.56749	0.00617	0.000779041
3.01663	3170	3.01663	2866	3.01663	304	9.64085	-3500				6	0.00532	0.000344244	5.48099	0.00993	0.00122
3.03327	3076	3.03327	2863.87	3.03327	212.133	10.2028	-3500				7	0.01352	0.00249	6.39449	0.01491	0.0014
3.0499	3093	3.0499	2861.74	3.0499	231.26	15.7106	-3500				8	0.01897	0.000861536	7.30799	0.01647	0.00145
3.06654	3036	3.06654	2859.62	3.06654	176.383	16.7499	-3500				9	0.03434	0.0031	7.76474	0.02008	0.00102
3.08317	3081	3.08317	2857.5	3.08317	223.5	17.7135	-3500				9.5	0.03993	0.00195	8.22149	0.02786	0.00174
3.09981	3136	3.09981	2855.39	3.09981	280.613	18.1674	-3500				10	0.04642	0.00268	8.44987	0.03003	0.00101
3.11644	3052	3.11644	2853.28	3.11644	198.719	19.3508	-3500				11	0.06223	0.00226	8.67824	0.00939	0.000761351
3.13308	3082	3.13308	2851.18	3.13308	230.822	20.4877	-3500				12	0.08299	0.00224	8.90661	0.00737	0.000468645
3.14971	3018	3.14971	2849.08	3.14971	168.918	23.8678	-3500							9.13499	0.00362	0.000172027
3.16635	2946	3.16635	2846.99	3.16635	99.0106	24.5637	-3500							9.59174	0.02707	0.00301
3.18298	2963	3.18298	2844.9	3.18298	118.097	25.0375	-3500							10.0485	0.06995	0.0053
3.19962	2991	3.19962	2842.82	3.19962	148.179	25.6271	-3500							10.962	0.12726	0.00477
3.21625	2925	3.21625	2840.74	3.21625	84.2552	25.7378	-3500
3.23288	2958	3.23288	2838.67	3.23288	119.326	26.3655	-3500
3.24952	2888	3.24952	2836.61	3.24952	51.3937	26.4396	-3500
3.26615	2898	3.26615	2834.55	3.26615	63.4548	26.7611	-3500
3.28279	3032	3.28279	2832.49	3.28279	199.512	26.7795	-3500
3.29942	2848	3.29942	2830.44	3.29942	17.5635	27.3974	-3500
3.31606	2895	3.31606	2828.39	3.31606	66.6111	27.4172	-3500
3.33269	2897	3.33269	2826.35	3.33269	70.6525	28.101	-3500
3.34933	3008	3.34933	2824.31	3.34933	183.69	28.2063	-3500
3.36596	2922	3.36596	2822.28	3.36596	99.722	28.5094	-3500
3.3826	3044	3.3826	2820.25	3.3826	223.75	28.6062	-3500
3.39923	2804	3.39923	2818.23	3.39923	-14.228	28.7528	-3500
3.41586	2845	3.41586	2816.21	3.41586	28.7891	29.2035	-3500
3.4325	2918	3.4325	2814.2	3.4325	103.803	29.6383	-3500
3.44913	2786	3.44913	2812.19	3.44913	-26.1898	30.1067	-3500
3.46577	2916	3.46577	2810.19	3.46577	105.814	30.4839	-3500
3.4824	2936	3.4824	2808.19	3.4824	127.812	30.9427	-3500
3.49904	2784	3.49904	2806.19	3.49904	-22.1935	31.1397	-3500
3.51567	2862	3.51567	2804.2	3.51567	57.795	31.5123	-3500
3.53231	2861	3.53231	2802.22	3.53231	58.78	31.7266	-3500
3.54894	2814	3.54894	2800.24	3.54894	13.759	32.1755	-3500
3.56558	2708	3.56558	2798.27	3.56558	-90.2655	32.7122	-3500
3.58221	2802	3.58221	2796.3	3.58221	5.70417	32.8957	-3500
3.59885	2763	3.59885	2794.33	3.59885	-31.3297	33.1975	-3500
3.61548	2826	3.61548	2792.37	3.61548	33.6307	33.3349	-3500
3.63212	2813	3.63212	2790.41	3.63212	22.5876	33.4504	-3500
3.64875	2830	3.64875	2788.46	3.64875	41.5387	33.8718	-3500
3.66538	2881	3.66538	2786.51	3.66538	94.4851	33.9459	-3500
3.68202	2819	3.68202	2784.57	3.68202	34.4281	34.0212	-3500
3.69865	2769	3.69865	2782.63	3.69865	-13.6346	34.0948	-3500
3.71529	2770	3.71529	2780.7	3.71529	-10.7007	34.2232	-3500
3.73192	2748	3.73192	2778.77	3.73192	-30.7726	34.2261	-3500
3.74856	2817	3.74856	2776.85	3.74856	40.1522	34.4902	-3500
3.76519	2838	3.76519	2774.93	3.76519	63.0712	34.8463	-3500
3.78183	2878	3.78183	2773.01	3.78183	104.987	35.8689	-3500
3.79846	2780	3.79846	2771.1	3.79846	8.897	35.9181	-3500
3.8151	2823	3.8151	2769.2	3.8151	53.8037	36.3016	-3500
3.83173	2713	3.83173	2767.3	3.83173	-54.2951	36.4228	-3500
3.84836	2739	3.84836	2765.4	3.84836	-26.3985	36.6054	-3500
3.865	2761	3.865	2763.51	3.865	-2.50521	36.8127	-3500
3.88163	2775	3.88163	2761.62	3.88163	13.3825	36.8801	-3500
3.89827	2753	3.89827	2759.73	3.89827	-6.73303	37.0536	-3500
3.9149	2729	3.9149	2757.85	3.9149	-28.8541	37.7081	-3500
3.93154	2711	3.93154	2755.98	3.93154	-44.9784	37.751	-3500
3.94817	2725	3.94817	2754.11	3.94817	-29.1083	38.011	-3500
3.96481	2715	3.96481	2752.24	3.96481	-37.2414	38.2054	-3500
3.98144	2788	3.98144	2750.38	3.98144	37.62	38.69	-3500
3.99808	2782	3.99808	2748.52	3.99808	33.4782	39.0264	-3500
4.01471	2641	4.01471	2746.67	4.01471	-105.669	39.1353	-3500
4.03135	2695	4.03135	2744.82	4.03135	-49.8195	39.2828	-3500
4.04798	2654	4.04798	2742.98	4.04798	-88.9754	39.5569	-3500
4.06461	2675	4.06461	2741.14	4.06461	-66.1356	39.8792	-3500
4.08125	2703	4.08125	2739.3	4.08125	-36.299	39.9408	-3500
4.09788	2647	4.09788	2737.47	4.09788	-90.4677	40.5137	-3500
4.11452	2667	4.11452	2735.64	4.11452	-68.6396	40.6761	-3500
4.13115	2774	4.13115	2733.82	4.13115	40.1832	40.68	-3500
4.14779	2750	4.14779	2732	4.14779	18.0028	40.7058	-3500
4.16442	2707	4.16442	2730.18	4.16442	-23.1829	41.0027	-3500
4.18106	2716	4.18106	2728.37	4.18106	-12.3717	41.2294	-3500
4.19769	2663	4.19769	2726.57	4.19769	-63.5658	41.5735	-3500
4.21433	2686	4.21433	2724.76	4.21433	-38.763	41.5794	-3500
4.23096	2726	4.23096	2722.97	4.23096	3.0346	41.6281	-3500
4.24759	2586	4.24759	2721.17	4.24759	-135.172	41.6697	-3500
4.26423	2669	4.26423	2719.38	4.26423	-50.3817	41.9794	-3500
4.28086	2752	4.28086	2717.6	4.28086	34.4034	42.2968	-3500
4.2975	2667	4.2975	2715.81	4.2975	-48.8145	42.4318	-3500
4.31413	2862	4.31413	2714.04	4.31413	147.962	43.1392	-3500
4.33077	2637	4.33077	2712.26	4.33077	-75.2638	43.2664	-3500
4.3474	2720	4.3474	2710.5	4.3474	9.50491	43.7043	-3500
4.36404	2722	4.36404	2708.73	4.36404	13.2706	44.0711	-3500
4.38067	2675	4.38067	2706.97	4.38067	-31.9689	44.2339	-3500
4.39731	2675	4.39731	2705.21	4.39731	-30.2114	44.3266	-3500
4.41394	2551	4.41394	2703.46	4.41394	-152.459	44.681	-3500
4.43058	2672	4.43058	2701.71	4.43058	-29.7094	44.7839	-3500
4.44721	2710	4.44721	2699.97	4.44721	10.035	44.8782	-3500
4.46384	2620	4.46384	2698.22	4.46384	-78.2246	45.1868	-3500
4.48048	2689	4.48048	2696.49	4.48048	-7.48722	45.4832	-3500
4.49711	2608	4.49711	2694.75	4.49711	-86.7548	45.5529	-3500
4.51375	2606	4.51375	2693.03	4.51375	-87.0253	45.7969	-3500
4.53038	2565	4.53038	2691.3	4.53038	-126.301	45.8653	-3500
4.54702	2542	4.54702	2689.58	4.54702	-147.579	46.107	-3500
4.56365	2621	4.56365	2687.86	4.56365	-66.8628	46.1449	-3500
4.58029	2684	4.58029	2686.15	4.58029	-2.1491	46.4936	-3500
4.59692	2590	4.59692	2684.44	4.59692	-94.4404	46.5026	-3500
4.61356	2624	4.61356	2682.73	4.61356	-58.7345	46.6282	-3500
4.63019	2674	4.63019	2681.03	4.63019	-7.03359	46.7409	-3500
4.64683	2556	4.64683	2679.34	4.64683	-123.336	47.319	-3500
4.66346	2684	4.66346	2677.64	4.66346	6.35752	47.3963	-3500
4.68009	2573	4.68009	2675.95	4.68009	-102.953	47.6945	-3500
4.69673	2565	4.69673	2674.27	4.69673	-109.267	47.836	-3500
4.71336	2536	4.71336	2672.59	4.71336	-136.585	47.879	-3500
4.73	2590	4.73	2670.91	4.73	-80.9064	48.4116	-3500
4.74663	2657	4.74663	2669.23	4.74663	-12.2326	48.4139	-3500
4.76327	2566	4.76327	2667.56	4.76327	-101.562	48.4384	-3500
4.7799	2558	4.7799	2665.9	4.7799	-107.895	48.4731	-3500
4.79654	2629	4.79654	2664.23	4.79654	-35.2318	48.5435	-3500
4.81317	2599	4.81317	2662.57	4.81317	-63.5731	48.8582	-3500
4.82981	2675	4.82981	2660.92	4.82981	14.0829	49.1476	-3500
4.84644	2625	4.84644	2659.27	4.84644	-34.266	49.279	-3500
4.86308	2590	4.86308	2657.62	4.86308	-67.6176	49.531	-3500
4.87971	2600	4.87971	2655.97	4.87971	-55.974	49.6738	-3500
4.89634	2701	4.89634	2654.33	4.89634	46.6659	49.6901	-3500
4.91298	2581	4.91298	2652.7	4.91298	-71.6969	50.2176	-3500
4.92961	2518	4.92961	2651.06	4.92961	-133.064	50.3572	-3500
4.94625	2686	4.94625	2649.43	4.94625	36.5653	50.5242	-3500
4.96288	2608	4.96288	2647.81	4.96288	-39.8097	51.3466	-3500
4.97952	2658	4.97952	2646.19	4.97952	11.8126	51.382	-3500
4.99615	2544	4.99615	2644.57	4.99615	-100.57	51.6511	-3500
5.01279	2662	5.01279	2642.95	5.01279	19.0454	51.661	-3500
5.02942	2601	5.02942	2641.34	5.02942	-40.3442	51.671	-3500
5.04606	2626	5.04606	2639.74	5.04606	-13.7366	51.7586	-3500
5.06269	2630	5.06269	2638.13	5.06269	-8.13357	51.7605	-3500
5.07933	2623	5.07933	2636.53	5.07933	-13.5332	51.8192	-3500
5.09596	2527	5.09596	2634.94	5.09596	-107.937	52.0157	-3500
5.11259	2600	5.11259	2633.35	5.11259	-33.3451	52.5238	-3500
5.12923	2591	5.12923	2631.76	5.12923	-40.7556	52.5283	-3500
5.14586	2559	5.14586	2630.17	5.14586	-71.1706	52.6622	-3500
5.1625	2577	5.1625	2628.59	5.1625	-51.5883	52.7817	-3500
5.17913	2539	5.17913	2627.01	5.17913	-88.0105	52.7948	-3500
5.19577	2541	5.19577	2625.44	5.19577	-84.4352	52.8129	-3500
5.2124	2640	5.2124	2623.86	5.2124	16.1355	52.9032	-3500
5.22904	2480	5.22904	2622.3	5.22904	-142.296	52.9969	-3500
5.24567	2493	5.24567	2620.73	5.24567	-127.733	53.302	-3500
5.26231	2547	5.26231	2619.17	5.26231	-72.1718	53.7438	-3500
5.27894	2550	5.27894	2617.62	5.27894	-67.6153	53.7794	-3500
5.29557	2537	5.29557	2616.06	5.29557	-79.0623	53.8588	-3500
5.31221	2563	5.31221	2614.51	5.31221	-51.5118	53.8603	-3500
5.32884	2543	5.32884	2612.97	5.32884	-69.9657	54.0129	-3500
5.34548	2471	5.34548	2611.42	5.34548	-140.422	54.0188	-3500
5.36211	2529	5.36211	2609.88	5.36211	-80.8833	54.0415	-3500
5.37875	2517	5.37875	2608.35	5.37875	-91.3468	54.1194	-3500
5.39538	2522	5.39538	2606.81	5.39538	-84.8147	54.2078	-3500
5.41202	2580	5.41202	2605.29	5.41202	-25.2851	54.2304	-3500
5.42865	2593	5.42865	2603.76	5.42865	-10.7599	54.2734	-3500
5.44529	2435	5.44529	2602.24	5.44529	-167.237	54.4356	-3500
5.46192	2515	5.46192	2600.72	5.46192	-85.719	54.5075	-3500
5.47856	2473	5.47856	2599.2	5.47856	-126.203	54.6626	-3500
5.49519	2583	5.49519	2597.69	5.49519	-14.6917	54.7919	-3500
5.51182	2623	5.51182	2596.18	5.51182	26.8164	54.8045	-3500
5.52846	2430	5.52846	2594.68	5.52846	-164.678	54.8666	-3500
5.54509	2504	5.54509	2593.18	5.54509	-89.1768	55.0186	-3500
5.56173	2473	5.56173	2591.68	5.56173	-118.678	55.0489	-3500
5.57836	2536	5.57836	2590.18	5.57836	-54.1835	55.1405	-3500
5.595	2526	5.595	2588.69	5.595	-62.6915	55.1808	-3500
5.61163	2586	5.61163	2587.2	5.61163	-1.20368	55.273	-3500
5.62827	2565	5.62827	2585.72	5.62827	-20.7184	55.2813	-3500
5.6449	2502	5.6449	2584.24	5.6449	-82.2374	55.3107	-3500
5.66154	2548	5.66154	2582.76	5.66154	-34.7588	55.7723	-3500
5.67817	2546	5.67817	2581.28	5.67817	-35.2844	55.7979	-3500
5.69481	2492	5.69481	2579.81	5.69481	-87.8124	55.9729	-3500
5.71144	2510	5.71144	2578.34	5.71144	-68.3446	56.0425	-3500
5.72807	2556	5.72807	2576.88	5.72807	-20.8802	56.2394	-3500
5.74471	2512	5.74471	2575.42	5.74471	-63.4182	56.3015	-3500
5.76134	2523	5.76134	2573.96	5.76134	-50.9604	56.3689	-3500
5.77798	2557	5.77798	2572.51	5.77798	-15.505	56.5406	-3500
5.79461	2505	5.79461	2571.05	5.79461	-66.0537	56.5844	-3500
5.81125	2539	5.81125	2569.6	5.81125	-30.6048	56.778	-3500
5.82788	2505	5.82788	2568.16	5.82788	-63.1601	56.7871	-3500
5.84452	2466	5.84452	2566.72	5.84452	-100.718	56.9633	-3500
5.86115	2528	5.86115	2565.28	5.86115	-37.2797	57.0287	-3500
5.87779	2541	5.87779	2563.84	5.87779	-22.8439	57.0614	-3500
5.89442	2550	5.89442	2562.41	5.89442	-12.4121	57.2018	-3500
5.91106	2551	5.91106	2560.98	5.91106	-9.98275	57.3996	-3500
5.92769	2566	5.92769	2559.56	5.92769	6.44249	57.4284	-3500
5.94432	2519	5.94432	2558.14	5.94432	-39.1355	57.6751	-3500
5.96096	2539	5.96096	2556.72	5.96096	-17.7159	57.7606	-3500
5.97759	2435	5.97759	2555.3	5.97759	-120.3	57.819	-3500
5.99423	2522	5.99423	2553.89	5.99423	-31.887	57.8441	-3500
6.01086	2535	6.01086	2552.48	6.01086	-17.4777	57.9468	-3500
6.0275	2593	6.0275	2551.07	6.0275	41.9291	58.0975	-3500
6.04413	2536	6.04413	2549.67	6.04413	-13.6681	58.1464	-3500
6.06077	2551	6.06077	2548.27	6.06077	2.7324	58.3312	-3500
6.0774	2545	6.0774	2546.87	6.0774	-1.8711	58.3845	-3500
6.09404	2553	6.09404	2545.48	6.09404	7.5231	58.4318	-3500
6.11067	2563	6.11067	2544.09	6.11067	18.9133	58.5591	-3500
6.12731	2561	6.12731	2542.7	6.12731	18.3012	58.5707	-3500
6.14394	2452	6.14394	2541.32	6.14394	-89.315	58.7052	-3500
6.16057	2593	6.16057	2539.93	6.16057	53.0657	58.8021	-3500
6.17721	2482	6.17721	2538.56	6.17721	-56.5559	59.0055	-3500
6.19384	2502	6.19384	2537.18	6.19384	-35.1814	59.2124	-3500
6.21048	2519	6.21048	2535.81	6.21048	-16.8092	59.2213	-3500
6.22711	2423	6.22711	2534.44	6.22711	-111.441	59.4441	-3500
6.24375	2472	6.24375	2533.08	6.24375	-61.0754	59.5482	-3500
6.26038	2477	6.26038	2531.71	6.26038	-54.7137	59.5588	-3500
6.27702	2484	6.27702	2530.35	6.27702	-46.3543	59.6666	-3500
6.29365	2511	6.29365	2529	6.29365	-17.999	59.7331	-3500
6.31029	2490	6.31029	2527.65	6.31029	-37.6461	59.7894	-3500
6.32692	2435	6.32692	2526.3	6.32692	-91.2975	60.0438	-3500
6.34355	2395	6.34355	2524.95	6.34355	-129.952	60.0707	-3500
6.36019	2449	6.36019	2523.61	6.36019	-74.6098	60.3569	-3500
6.37682	2436	6.37682	2522.27	6.37682	-86.2717	60.4517	-3500
6.39346	2484	6.39346	2520.94	6.39346	-36.9365	60.5366	-3500
6.41009	2476	6.41009	2519.61	6.41009	-43.6064	60.5428	-3500
6.42673	2576	6.42673	2518.28	6.42673	57.7201	60.5563	-3500
6.44336	2423	6.44336	2516.96	6.44336	-93.959	60.5731	-3500
6.46	2461	6.46	2515.64	6.46	-54.6426	60.7024	-3500
6.47663	2474	6.47663	2514.33	6.47663	-40.333	60.7613	-3500
6.49327	2539	6.49327	2513.03	6.49327	25.9707	60.8483	-3500
6.5099	2361	6.5099	2511.74	6.5099	-150.736	61.0755	-3500
6.52654	2500	6.52654	2510.45	6.52654	-10.4547	61.314	-3500
6.54317	2519	6.54317	2509.19	6.54317	9.81015	61.5326	-3500
6.5598	2554	6.5598	2507.95	6.5598	46.0505	61.7976	-3500
6.57644	2460	6.57644	2506.75	6.57644	-46.7499	61.8666	-3500
6.59307	2480	6.59307	2505.62	6.59307	-25.6227	61.8872	-3500
6.60971	2502	6.60971	2504.55	6.60971	-2.55437	61.9061	-3500
6.62634	2535	6.62634	2503.34	6.62634	31.6621	61.9742	-3500
6.64298	2411	6.64298	2502.07	6.64298	-91.0687	61.9954	-3500
6.65961	2461	6.65961	2500.79	6.65961	-39.7921	62.2753	-3500
6.67625	2460	6.67625	2499.52	6.67625	-39.5174	62.2901	-3500
6.69288	2384	6.69288	2498.25	6.69288	-114.247	62.2908	-3500
6.70952	2509	6.70952	2496.98	6.70952	12.0217	62.4999	-3500
6.72615	2468	6.72615	2495.71	6.72615	-27.7141	62.5382	-3500
6.74278	2457	6.74278	2494.45	6.74278	-37.4531	62.5889	-3500
6.75942	2396	6.75942	2493.19	6.75942	-97.1946	62.9751	-3500
6.77605	2540	6.77605	2491.94	6.77605	48.0599	63.1001	-3500
6.79269	2462	6.79269	2490.69	6.79269	-28.6881	63.1629	-3500
6.80932	2432	6.80932	2489.44	6.80932	-57.4402	63.2167	-3500
6.82596	2471	6.82596	2488.19	6.82596	-17.1949	63.2392	-3500
6.84259	2499	6.84259	2486.95	6.84259	12.0463	63.3036	-3500
6.85923	2493	6.85923	2485.72	6.85923	7.28492	63.3498	-3500
6.87586	2345	6.87586	2484.48	6.87586	-139.481	63.4419	-3500
6.8925	2519	6.8925	2483.25	6.8925	35.7513	63.443	-3500
6.90913	2451	6.90913	2482.02	6.90913	-31.0211	63.454	-3500
6.92577	2408	6.92577	2480.8	6.92577	-72.7964	63.5147	-3500
6.9424	2469	6.9424	2479.58	6.9424	-10.5761	63.5908	-3500
6.95903	2543	6.95903	2478.36	6.95903	64.6405	63.7099	-3500
6.97567	2311	6.97567	2477.15	6.97567	-166.146	63.7154	-3500
6.9923	2599	6.9923	2475.94	6.9923	123.062	63.9579	-3500
7.00894	2438	7.00894	2474.73	7.00894	-36.7335	64.0498	-3500
7.02557	2405	7.02557	2473.54	7.02557	-68.5353	64.2272	-3500
7.04221	2470	7.04221	2472.34	7.04221	-2.34261	64.2721	-3500
7.05884	2483	7.05884	2471.16	7.05884	11.8409	64.3854	-3500
7.07548	2469	7.07548	2469.99	7.07548	-0.99253	64.4863	-3500
7.09211	2529	7.09211	2468.84	7.09211	60.1617	64.5745	-3500
7.10875	2460	7.10875	2467.67	7.10875	-7.67119	64.7231	-3500
7.12538	2496	7.12538	2466.49	7.12538	29.508	64.7506	-3500
7.14201	2416	7.14201	2465.31	7.14201	-49.3131	64.7609	-3500
7.15865	2403	7.15865	2464.14	7.15865	-61.137	64.8168	-3500
7.17528	2468	7.17528	2462.97	7.17528	5.03493	64.9358	-3500
7.19192	2504	7.19192	2461.8	7.19192	42.2039	65.0373	-3500
7.20855	2399	7.20855	2460.63	7.20855	-61.6317	65.0557	-3500
7.22519	2456	7.22519	2459.47	7.22519	-3.47038	65.1864	-3500
7.24182	2456	7.24182	2458.31	7.24182	-2.31356	65.1923	-3500
7.25846	2452	7.25846	2457.16	7.25846	-5.15998	65.5141	-3500
7.27509	2491	7.27509	2456.01	7.27509	34.9888	65.588	-3500
7.29173	2421	7.29173	2454.87	7.29173	-33.8659	65.7828	-3500
7.30836	2374	7.30836	2453.73	7.30836	-79.726	65.788	-3500
7.325	2401	7.325	2452.59	7.325	-51.5901	65.8153	-3500
7.34163	2509	7.34163	2451.46	7.34163	57.5401	65.8622	-3500
7.35826	2458	7.35826	2450.34	7.35826	7.6646	65.9644	-3500
7.3749	2432	7.3749	2449.22	7.3749	-17.2166	65.9772	-3500
7.39153	2447	7.39153	2448.11	7.39153	-1.10563	66.096	-3500
7.40817	2374	7.40817	2447	7.40817	-73.0025	66.28	-3500
7.4248	2509	7.4248	2445.91	7.4248	63.0899	66.3936	-3500
7.44144	2353	7.44144	2444.83	7.44144	-91.8289	66.4382	-3500
7.45807	2354	7.45807	2443.77	7.45807	-89.7673	66.5854	-3500
7.47471	2479	7.47471	2442.73	7.47471	36.2687	66.684	-3500
7.49134	2417	7.49134	2441.74	7.49134	-24.7381	66.7653	-3500
7.50798	2518	7.50798	2440.82	7.50798	77.1753	66.8583	-3500
7.52461	2570	7.52461	2440.01	7.52461	129.989	67.087	-3500
7.54125	2422	7.54125	2439.26	7.54125	-17.2646	67.3137	-3500
7.55788	2397	7.55788	2438.24	7.55788	-41.2417	67.3542	-3500
7.57451	2393	7.57451	2437.19	7.57451	-44.1897	67.661	-3500
7.59115	2481	7.59115	2436.13	7.59115	44.866	67.6763	-3500
7.60778	2445	7.60778	2435.08	7.60778	9.91623	67.7778	-3500
7.62442	2485	7.62442	2434.04	7.62442	50.9619	67.8284	-3500
7.64105	2414	7.64105	2433	7.64105	-18.9982	67.9577	-3500
7.65769	2452	7.65769	2431.96	7.65769	20.0369	67.9615	-3500
7.67432	2395	7.67432	2430.93	7.67432	-35.934	67.9873	-3500
7.69096	2467	7.69096	2429.91	7.69096	37.0898	68.072	-3500
7.70759	2372	7.70759	2428.89	7.70759	-56.893	68.0888	-3500
7.72423	2390	7.72423	2427.88	7.72423	-37.8812	68.2281	-3500
7.74086	2492	7.74086	2426.88	7.74086	65.1241	68.2368	-3500
7.7575	2358	7.7575	2425.88	7.7575	-67.8763	68.3462	-3500
7.77413	2473	7.77413	2424.88	7.77413	48.1165	68.5155	-3500
7.79076	2388	7.79076	2423.9	7.79076	-35.8977	68.533	-3500
7.8074	2422	7.8074	2422.92	7.8074	-0.9185	68.5565	-3500
7.82403	2472	7.82403	2421.95	7.82403	50.0531	68.7547	-3500
7.84067	2451	7.84067	2420.98	7.84067	30.0183	68.8459	-3500
7.8573	2451	7.8573	2420.02	7.8573	30.9753	68.8627	-3500
7.87394	2513	7.87394	2419.07	7.87394	93.9254	68.983	-3500
7.89057	2477	7.89057	2418.13	7.89057	58.8663	69.119	-3500
7.90721	2360	7.90721	2417.2	7.90721	-57.201	69.2801	-3500
7.92384	2388	7.92384	2416.28	7.92384	-28.2775	69.3438	-3500
7.94048	2461	7.94048	2415.36	7.94048	45.6377	69.6868	-3500
7.95711	2415	7.95711	2414.46	7.95711	0.54305	70.0078	-3500
7.97375	2532	7.97375	2413.56	7.97375	118.439	70.1269	-3500
7.99038	2436	7.99038	2412.68	7.99038	23.324	70.144	-3500
8.00701	2360	8.00701	2411.8	8.00701	-51.8027	70.1769	-3500
8.02365	2442	8.02365	2410.94	8.02365	31.06	70.2602	-3500
8.04028	2443	8.04028	2410.09	8.04028	32.9106	70.2782	-3500
8.05692	2325	8.05692	2409.25	8.05692	-84.2506	70.3609	-3500
8.07355	2424	8.07355	2408.43	8.07355	15.5749	70.4988	-3500
8.09019	2377	8.09019	2407.61	8.09019	-30.6144	70.5279	-3500
8.10682	2455	8.10682	2406.82	8.10682	48.1805	70.5501	-3500
8.12346	2436	8.12346	2406.04	8.12346	29.9605
8.14009	2375	8.14009	2405.28	8.14009	-30.2761
8.15673	2393	8.15673	2404.53	8.15673	-11.5295
8.17336	2423	8.17336	2403.8	8.17336	19.1985
8.18999	2403	8.18999	2403.1	8.18999	-0.09611
8.20663	2418	8.20663	2402.41	8.20663	15.5875
8.22326	2449	8.22326	2401.75	8.22326	47.248
8.2399	2419	8.2399	2401.12	8.2399	17.8847
8.25653	2398	8.25653	2400.51	8.25653	-2.50526
8.27317	2487	8.27317	2399.92	8.27317	87.0774
8.2898	2419	8.2898	2399.38	8.2898	19.6234
8.30644	2351	8.30644	2398.87	8.30644	-47.8653
8.32307	2398	8.32307	2398.39	8.32307	-0.39093
8.33971	2430	8.33971	2397.96	8.33971	32.0437
8.35634	2344	8.35634	2397.57	8.35634	-53.5656
8.37298	2374	8.37298	2397.22	8.37298	-23.2219
8.38961	2323	8.38961	2396.94	8.38961	-73.9428
8.40625	2343	8.40625	2396.73	8.40625	-53.7254
8.42288	2412	8.42288	2396.58	8.42288	15.4247
8.43951	2447	8.43951	2396.5	8.43951	50.5001
8.45615	2329	8.45615	2396.51	8.45615	-67.5085
8.47278	2405	8.47278	2396.61	8.47278	8.38913
8.48942	2414	8.48942	2396.85	8.48942	17.1484
8.50605	2444	8.50605	2397.23	8.50605	46.7677
8.52269	2428	8.52269	2397.78	8.52269	30.2194
8.53932	2424	8.53932	2398.53	8.53932	25.4674
8.55596	2449	8.55596	2399.54	8.55596	49.4648
8.57259	2407	8.57259	2400.84	8.57259	6.15657
8.58923	2483	8.58923	2402.66	8.58923	80.3393
8.60586	2429	8.60586	2405.02	8.60586	23.9814
8.62249	2525	8.62249	2408.05	8.62249	116.952
8.63913	2477	8.63913	2411.91	8.63913	65.0925
8.65576	2514	8.65576	2416.78	8.65576	97.2226
8.6724	2506	8.6724	2422.9	8.6724	83.0954
8.68903	2473	8.68903	2431.03	8.68903	41.9738
8.70567	2531	8.70567	2441.26	8.70567	89.7446
8.7223	2553	8.7223	2454.06	8.7223	98.9385
8.73894	2569	8.73894	2470.04	8.73894	98.9565
8.75557	2629	8.75557	2489.88	8.75557	139.115
8.77221	2668	8.77221	2514.62	8.77221	153.378
8.78884	2630	8.78884	2547.05	8.78884	82.9471
8.80548	2680	8.80548	2587.84	8.80548	92.1583
8.82211	2858	8.82211	2639.1	8.82211	218.897
8.83874	2846	8.83874	2703.61	8.83874	142.394
8.85538	3027	8.85538	2784.91	8.85538	242.093
8.87201	3001	8.87201	2888.51	8.87201	112.494
8.88865	3191	8.88865	3029.3	8.88865	161.7
8.90528	3360	8.90528	3214.66	8.90528	145.337
8.92192	3559	8.92192	3463.26	8.92192	95.7384
8.93855	3712	8.93855	3802.26	8.93855	-90.2629
8.95519	3969	8.95519	4269.1	8.95519	-300.096
8.97182	4327	8.97182	4923.61	8.97182	-596.615
8.98846	4865	8.98846	5839.49	8.98846	-974.492
9.00509	5763	9.00509	6863.78	9.00509	-1100.78
9.02173	6656	9.02173	7720.17	9.02173	-1064.17
9.03836	7793	9.03836	8071.66	9.03836	-278.656
9.05499	8924	9.05499	7646.03	9.05499	1277.97
9.07163	8579	9.07163	6396.99	9.07163	2182.01
9.08826	6803	9.08826	5007.89	9.08826	1795.11
9.1049	4823	9.1049	3940.99	9.1049	882.01
9.12153	3421	9.12153	3245.06	9.12153	175.938
9.13817	2896	9.13817	2859.66	9.13817	36.3362
9.1548	2663	9.1548	2672.83	9.1548	-9.83055
9.17144	2600	9.17144	2585.01	9.17144	14.9926
9.18807	2532	9.18807	2535.89	9.18807	-3.88909
9.20471	2454	9.20471	2501.53	9.20471	-47.5331
9.22134	2378	9.22134	2476.32	9.22134	-98.3163
9.23798	2398	9.23798	2457.14	9.23798	-59.1363
9.25461	2440	9.25461	2442.35	9.25461	-2.35359
9.27124	2387	9.27124	2431.09	9.27124	-44.0881
9.28788	2447	9.28788	2422.6	9.28788	24.404
9.30451	2414	9.30451	2416.09	9.30451	-2.09482
9.32115	2359	9.32115	2411.35	9.32115	-52.3534
9.33778	2419	9.33778	2408.34	9.33778	10.6575
9.35442	2459	9.35442	2407.07	9.35442	51.9252
9.37105	2473	9.37105	2407.59	9.37105	65.4119
9.38769	2491	9.38769	2410.01	9.38769	80.9926
9.40432	2486	9.40432	2414.48	9.40432	71.5219
9.42096	2460	9.42096	2421.35	9.42096	38.6541
9.43759	2526	9.43759	2431.59	9.43759	94.414
9.45422	2604	9.45422	2446.23	9.45422	157.77
9.47086	2567	9.47086	2466.26	9.47086	100.741
9.48749	2511	9.48749	2493.43	9.48749	17.5745
9.50413	2587	9.50413	2530.34	9.50413	56.6635
9.52076	2676	9.52076	2580.62	9.52076	95.3804
9.5374	2756	9.5374	2654.64	9.5374	101.364
9.55403	2982	9.55403	2762.66	9.55403	219.337
9.57067	2964	9.57067	2906.45	9.57067	57.5462
9.5873	2954	9.5873	3074.56	9.5873	-120.56
9.60394	2968	9.60394	3236.96	9.60394	-268.955
9.62057	3241	9.62057	3343.84	9.62057	-102.842
9.63721	3246	9.63721	3299.67	9.63721	-53.6653
9.65384	3182	9.65384	3117.38	9.65384	64.6155
9.67048	2942	9.67048	2893.92	9.67048	48.0848
9.68711	2905	9.68711	2692.75	9.68711	212.253
9.70374	2714	9.70374	2549.59	9.70374	164.405
9.72038	2703	9.72038	2467.84	9.72038	235.161
9.73701	2518	9.73701	2432.51	9.73701	85.4936
9.75365	2452	9.75365	2415.83	9.75365	36.174
9.77028	2515	9.77028	2408.23	9.77028	106.766
9.78692	2409	9.78692	2405.8	9.78692	3.20295
9.80355	2555	9.80355	2406.71	9.80355	148.29
9.82019	2449	9.82019	2410.49	9.82019	38.5082
9.83682	2402	9.83682	2417.69	9.83682	-15.6853
9.85346	2485	9.85346	2428.16	9.85346	56.8412
9.87009	2542	9.87009	2442.43	9.87009	99.5726
9.88672	2623	9.88672	2461.24	9.88672	161.765
9.90336	2566	9.90336	2485.54	9.90336	80.4598
9.91999	2664	9.91999	2517.09	9.91999	146.913
9.93663	2656	9.93663	2559.39	9.93663	96.6086
9.95326	2754	9.95326	2613.68	9.95326	140.324
9.9699	2823	9.9699	2683.25	9.9699	139.752
9.98653	3017	9.98653	2772.2	9.98653	244.798
10.0032	3184	10.0032	2886	10.0032	297.999
10.0198	3274	10.0198	3035.18	10.0198	238.825
10.0364	3355	10.0364	3240.01	10.0364	114.986
10.0531	3679	10.0531	3514.39	10.0531	164.612
10.0697	4002	10.0697	3888.41	10.0697	113.592
10.0863	4309	10.0863	4404.55	10.0863	-95.5523
10.103	4897	10.103	5118.82	10.103	-221.821
10.1196	5411	10.1196	6136.93	10.1196	-725.927
10.1362	6257	10.1362	7516.17	10.1362	-1259.17
10.1529	7368	10.1529	9037.41	10.1529	-1669.41
10.1695	9060	10.1695	10319.1	10.1695	-1259.11
10.1861	11305	10.1861	10902.6	10.1861	402.357
10.2028	12920	10.2028	10382.9	10.2028	2537.11
10.2194	11635	10.2194	8637.32	10.2194	2997.67
10.2361	8285	10.2361	6634.76	10.2361	1650.24
10.2527	5276	10.2527	5003	10.2527	273
10.2693	3912	10.2693	3875.4	10.2693	36.6035
10.2859	3165	10.2859	3210.77	10.2859	-45.7737
10.3026	2933	10.3026	2868.37	10.3026	64.6328
10.3192	2608	10.3192	2706.54	10.3192	-98.5407
10.3359	2580	10.3359	2614.14	10.3359	-34.1369
10.3525	2497	10.3525	2551.31	10.3525	-54.3059
10.3691	2418	10.3691	2505.58	10.3691	-87.5823
10.3858	2418	10.3858	2470.57	10.3858	-52.571
10.4024	2441	10.4024	2442.92	10.4024	-1.91736
10.419	2450	10.419	2421.2	10.419	28.7996
10.4357	2261	10.4357	2403.54	10.4357	-142.545
10.4523	2424	10.4523	2388.72	10.4523	35.2847
10.4689	2349	10.4689	2376.14	10.4689	-27.1411
10.4856	2354	10.4856	2365.4	10.4856	-11.4011
10.5022	2384	10.5022	2356.14	10.5022	27.8555
10.5188	2346	10.5188	2348.24	10.5188	-2.24332
10.5355	2410	10.5355	2341.36	10.5355	68.6405
10.5521	2266	10.5521	2335.24	10.5521	-69.2391
10.5687	2426	10.5687	2329.78	10.5687	96.2229
10.5854	2343	10.5854	2324.87	10.5854	18.128
10.602	2274	10.602	2320.45	10.602	-46.4498
10.6187	2432	10.6187	2316.5	10.6187	115.504
10.6353	2332	10.6353	2312.91	10.6353	19.0943
10.6519	2324	10.6519	2309.6	10.6519	14.3959
10.6685	2256	10.6685	2306.56	10.6685	-50.5615
10.6852	2296	10.6852	2303.74	10.6852	-7.74451
10.7018	2326	10.7018	2301.13	10.7018	24.8696
10.7185	2315	10.7185	2298.72	10.7185	16.2775
10.7351	2336	10.7351	2296.47	10.7351	39.5262
10.7517	2306	10.7517	2294.36	10.7517	11.6389
10.7684	2295	10.7684	2292.37	10.7684	2.63069
10.785	2356	10.785	2290.49	10.785	65.5108
10.8016	2349	10.8016	2288.71	10.8016	60.2921
10.8183	2288	10.8183	2287.03	10.8183	0.96653
10.8349	2348	10.8349	2285.44	10.8349	62.5594
10.8515	2454	10.8515	2283.92	10.8515	170.079
10.8682	2269	10.8682	2282.47	10.8682	-13.466
10.8848	2399	10.8848	2281.07	10.8848	117.927
10.9014	2241	10.9014	2279.74	10.9014	-38.7366
10.9181	2303	10.9181	2278.46	10.9181	24.54
10.9347	2259	10.9347	2277.23	10.9347	-18.2316
10.9513	2288	10.9513	2276.04	10.9513	11.9551
10.968	2411	10.968	2274.9	10.968	136.101
10.9846	2309	10.9846	2273.79	10.9846	35.2104
11.0012	2235	11.0012	2272.72	11.0012	-37.7153
11.0179	2310	11.0179	2271.68	11.0179	38.3213
11.0345	2270	11.0345	2270.67	11.0345	-0.67235
11.0511	2198	11.0511	2269.69	11.0511	-71.6928
11.0678	2245	11.0678	2268.74	11.0678	-23.7401
11.0844	2306	11.0844	2267.81	11.0844	38.1886
11.1011	2308	11.1011	2266.91	11.1011	41.0938
11.1177	2390	11.1177	2266.03	11.1177	123.973
11.1343	2303	11.1343	2265.17	11.1343	37.8333
11.1509	2300	11.1509	2264.33	11.1509	35.6738
11.1676	2302	11.1676	2263.5	11.1676	38.4966
11.1842	2343	11.1842	2262.7	11.1842	80.3015
11.2009	2288	11.2009	2261.91	11.2009	26.0907
11.2175	2239	11.2175	2261.14	11.2175	-22.1388
11.2341	2292	11.2341	2260.38	11.2341	31.618
11.2508	2245	11.2508	2259.64	11.2508	-14.6394
11.2674	2241	11.2674	2258.91	11.2674	-17.9095
11.284	2308	11.284	2258.19	11.284	49.8075
11.3007	2243	11.3007	2257.49	11.3007	-14.4869
11.3173	2279	11.3173	2256.79	11.3173	22.2057
11.3339	2248	11.3339	2256.11	11.3339	-8.1116
11.3506	2206	11.3506	2255.44	11.3506	-49.4376
11.3672	2314	11.3672	2254.77	11.3672	59.2279
11.3838	2263	11.3838	2254.11	11.3838	8.88675
11.4005	2287	11.4005	2253.46	11.4005	33.5396
11.4171	2318	11.4171	2252.81	11.4171	65.1885
11.4337	2252	11.4337	2252.16	11.4337	-0.16352
11.4504	2314	11.4504	2251.51	11.4504	62.4909
11.467	2295	11.467	2250.83	11.467	44.1659
11.4837	2235	11.4837	2250.11	11.4837	-15.107
11.5003	2288	11.5003	2249.34	11.5003	38.6588
11.5169	2352	11.5169	2248.62	11.5169	103.381
11.5335	2222	11.5335	2248.04	11.5335	-26.0412
11.5502	2346	11.5502	2247.48	11.5502	98.519
11.5668	2289	11.5668	2246.94	11.5668	42.06
11.5834	2328	11.5834	2246.41	11.5834	81.5934
11.6001	2184	11.6001	2245.88	11.6001	-61.8811
11.6167	2257	11.6167	2245.36	11.6167	11.6369
11.6334	2326	11.6334	2244.85	11.6334	81.1486
11.65	2295	11.65	2244.35	11.65	50.6537
11.6666	2232	11.6666	2243.85	11.6666	-11.8477
11.6833	2286	11.6833	2243.36	11.6833	42.6444
11.6999	2192	11.6999	2242.87	11.6999	-50.8697
11.7165	2325	11.7165	2242.39	11.7165	82.6096
11.7332	2295	11.7332	2241.92	11.7332	53.0827
11.7498	2383	11.7498	2241.45	11.7498	141.55
11.7664	2241	11.7664	2240.99	11.7664	0.00989
11.7831	2227	11.7831	2240.54	11.7831	-13.5369
11.7997	2243	11.7997	2240.09	11.7997	2.90801
11.8163	2288	11.8163	2239.66	11.8163	48.3441
11.833	2379	11.833	2239.23	11.833	139.769
11.8496	2257	11.8496	2238.82	11.8496	18.1819
11.8662	2289	11.8662	2238.42	11.8662	50.5766
11.8829	2185	11.8829	2238.06	11.8829	-53.0586
11.8995	2273	11.8995	2237.74	11.8995	35.2594
11.9162	2198	11.9162	2237.51	11.9162	-39.5077
11.9328	2235	11.9328	2237.46	11.9328	-2.45644
11.9494	2251	11.9494	2237.66	11.9494	13.3442
11.966	2293	11.966	2238.07	11.966	54.9284
11.9827	2214	11.9827	2237.81	11.9827	-23.8062
11.9993	2269	11.9993	2237.46	11.9993	31.5366
12.016	2211	12.016	2237.1	12.016	-26.1044
12.0326	2335	12.0326	2236.75	12.0326	98.2513
12.0492	2239	12.0492	2236.4	12.0492	2.60192
12.0659	2298	12.0659	2236.05	12.0659	61.9475
12.0825	2236	12.0825	2235.71	12.0825	0.28845
12.0991	2238	12.0991	2235.37	12.0991	2.62521
12.1158	2168	12.1158	2235.04	12.1158	-67.0417
12.1324	2207	12.1324	2234.71	12.1324	-27.7113
12.149	2223	12.149	2234.38	12.149	-11.3822
12.1657	2305	12.1657	2234.05	12.1657	70.9489
12.1823	2280	12.1823	2233.71	12.1823	46.2854
12.1989	2215	12.1989	2233.38	12.1989	-18.3763
12.2156	2243	12.2156	2233.08	12.2156	9.92471
12.2322	2232	12.2322	2232.78	12.2322	-0.78194
12.2488	2275	12.2488	2232.5	12.2488	42.5047
12.2655	2307	12.2655	2232.22	12.2655	74.7849
12.2821	2238	12.2821	2231.94	12.2821	6.06013
12.2987	2278	12.2987	2231.67	12.2987	46.3301
12.3154	2297	12.3154	2231.4	12.3154	65.5953
12.332	2261	12.332	2231.14	12.332	29.8554
12.3486	2225	12.3486	2230.89	12.3486	-5.88946
12.3653	2262	12.3653	2230.64	12.3653	31.3601
12.3819	2281	12.3819	2230.4	12.3819	50.6046
12.3986	2246	12.3986	2230.16	12.3986	15.8442
12.4152	2272	12.4152	2229.92	12.4152	42.0787
12.4318	2186	12.4318	2229.69	12.4318	-43.6916
12.4484	2262	12.4484	2229.47	12.4484	32.5327
12.4651	2179	12.4651	2229.25	12.4651	-50.2483
12.4817	2248	12.4817	2229.03	12.4817	18.9656
12.4984	2286	12.4984	2228.83	12.4984	57.1745
12.515	2264	12.515	2228.62	12.515	35.3783
12.5316	2221	12.5316	2228.42	12.5316	-7.42265
12.5483	2351	12.5483	2228.23	12.5483	122.771
12.5649	2321	12.5649	2228.04	12.5649	92.9593
12.5815	2259	12.5815	2227.86	12.5815	31.1426
12.5982	2248	12.5982	2227.68	12.5982	20.321
12.6148	2196	12.6148	2227.51	12.6148	-31.5052
12.6314	2223	12.6314	2227.34	12.6314	-4.3363
12.6481	2214	12.6481	2227.17	12.6481	-13.1723
12.6647	2253	12.6647	2227.01	12.6647	25.9867
12.6813	2213	12.6813	2226.86	12.6813	-13.8589
12.698	2230	12.698	2226.71	12.698	3.29136
12.7146	2253	12.7146	2226.56	12.7146	26.4375
12.7312	2209	12.7312	2226.42	12.7312	-17.4209
12.7479	2247	12.7479	2226.29	12.7479	20.7144
12.7645	2248	12.7645	2226.16	12.7645	21.8404
12.7812	2197	12.7812	2226.04	12.7812	-29.0419
12.7978	2269	12.7978	2225.9	12.7978	43.1036
12.8144	2274	12.8144	2225.73	12.8144	48.2704
12.831	2144	12.831	2225.53	12.831	-81.5319
12.8477	2166	12.8477	2225.27	12.8477	-59.271
12.8643	2248	12.8643	2224.93	12.8643	23.0739
12.881	2339	12.881	2224.52	12.881	114.476
12.8976	2163	12.8976	2224.42	12.8976	-61.4198
12.9142	2263	12.9142	2224.34	12.9142	38.6644
12.9309	2226	12.9309	2224.27	12.9309	1.72792
12.9475	2231	12.9475	2224.22	12.9475	6.779
12.9641	2298	12.9641	2224.18	12.9641	73.8225
12.9808	2202	12.9808	2224.14	12.9808	-22.1395
12.9974	2384	12.9974	2224.11	12.9974	159.893
13.014	2322	13.014	2224.08	13.014	97.9202
13.0307	2235	13.0307	2224.06	13.0307	10.9418
13.0473	2237	13.0473	2224.04	13.0473	12.9571
13.0639	2249	13.0639	2224.03	13.0639	24.9664
13.0806	2204	13.0806	2224.03	13.0806	-20.0301
13.0972	2279	13.0972	2224.03	13.0972	54.9677
13.1138	2270	13.1138	2224.04	13.1138	45.9598
13.1305	2250	13.1305	2224.05	13.1305	25.9461
13.1471	2271	13.1471	2224.07	13.1471	46.9258
13.1637	2227	13.1637	2224.1	13.1637	2.89917
13.1804	2328	13.1804	2224.13	13.1804	103.867
13.197	2211	13.197	2224.17	13.197	-13.1722
13.2136	2183	13.2136	2224.22	13.2136	-41.2169
13.2303	2206	13.2303	2224.27	13.2303	-18.2677
13.2469	2189	13.2469	2224.33	13.2469	-35.3254
13.2636	2285	13.2636	2224.39	13.2636	60.6101
13.2802	2282	13.2802	2224.46	13.2802	57.5394
13.2968	2205	13.2968	2224.54	13.2968	-19.5378
13.3134	2233	13.3134	2224.62	13.3134	8.37871
13.3301	2249	13.3301	2224.71	13.3301	24.2887
13.3467	2274	13.3467	2224.81	13.3467	49.1914
13.3634	2275	13.3634	2224.91	13.3634	50.0869
13.38	2158	13.38	2225.02	13.38	-67.0243
13.3966	2302	13.3966	2225.14	13.3966	76.8578
13.4133	2245	13.4133	2225.27	13.4133	19.733
13.4299	2260	13.4299	2225.4	13.4299	34.6014
13.4465	2152	13.4465	2225.54	13.4465	-73.5382
13.4632	2308	13.4632	2225.69	13.4632	82.3145
13.4798	2277	13.4798	2225.84	13.4798	51.1599
13.4964	2308	13.4964	2226	13.4964	81.9979
13.5131	2210	13.5131	2226.17	13.5131	-16.172
13.5297	2162	13.5297	2226.35	13.5297	-64.3509
13.5463	2092	13.5463	2226.54	13.5463	-134.54
13.563	2232	13.563	2226.73	13.563	5.26532
13.5796	2179	13.5796	2226.94	13.5796	-47.9356
13.5962	2252	13.5962	2227.14	13.5962	24.8561
13.6129	2275	13.6129	2227.36	13.6129	47.6401
13.6295	2316	13.6295	2227.58	13.6295	88.4159
13.6461	2259	13.6461	2227.82	13.6461	31.1826
13.6628	2266	13.6628	2228.06	13.6628	37.9404
13.6794	2227	13.6794	2228.31	13.6794	-1.3101
13.696	2338	13.696	2228.57	13.696	109.431
13.7127	2238	13.7127	2228.84	13.7127	9.16329
13.7293	2157	13.7293	2229.11	13.7293	-72.1133
13.746	2273	13.746	2229.4	13.746	43.6002
13.7626	2202	13.7626	2229.7	13.7626	-27.6965
13.7792	2284	13.7792	2230	13.7792	53.9973
13.7959	2233	13.7959	2230.32	13.7959	2.68071
13.8125	2218	13.8125	2230.65	13.8125	-12.6466
13.8291	2219	13.8291	2230.99	13.8291	-11.9864
13.8458	2319	13.8458	2231.34	13.8458	87.6589
13.8624	2272	13.8624	2231.71	13.8624	40.2864
13.879	2167	13.879	2232.12	13.879	-65.1156
13.8957	2262	13.8957	2232.58	13.8957	29.4232
13.9123	2354	13.9123	2233.09	13.9123	120.906
13.9289	2197	13.9289	2233.59	13.9289	-36.5874
13.9456	2203	13.9456	2234.02	13.9456	-31.0158
13.9622	2189	13.9622	2234.44	13.9622	-45.4417
13.9788	2246	13.9788	2234.88	13.9788	11.1212
13.9955	2324	13.9955	2235.33	13.9955	88.6727
14.0121	2250	14.0121	2235.79	14.0121	14.2122
14.0287	2221	14.0287	2236.26	14.0287	-15.2612
14.0454	2235	14.0454	2236.75	14.0454	-1.74828
14.062	2210	14.062	2237.25	14.062	-27.2498
14.0786	2230	14.0786	2237.76	14.0786	-7.7642
14.0953	2227	14.0953	2238.29	14.0953	-11.2925
14.1119	2266	14.1119	2238.83	14.1119	27.1656
14.1286	2257	14.1286	2239.39	14.1286	17.6089
14.1452	2230	14.1452	2239.96	14.1452	-9.96393
14.1618	2232	14.1618	2240.55	14.1618	-8.55351
14.1784	2276	14.1784	2241.16	14.1784	34.8417
14.1951	2267	14.1951	2241.78	14.1951	25.2206
14.2117	2226	14.2117	2242.42	14.2117	-16.4164
14.2284	2245	14.2284	2243.07	14.2284	1.92879
14.245	2282	14.245	2243.75	14.245	38.2548
14.2616	2259	14.2616	2244.44	14.2616	14.5609
14.2783	2215	14.2783	2245.15	14.2783	-30.1513
14.2949	2256	14.2949	2245.88	14.2949	10.1173
14.3115	2243	14.3115	2246.63	14.3115	-3.63442
14.3282	2277	14.3282	2247.41	14.3282	29.5933
14.3448	2286	14.3448	2248.2	14.3448	37.7965
14.3614	2294	14.3614	2249.02	14.3614	44.9762
14.3781	2268	14.3781	2249.87	14.3781	18.1323
14.3947	2250	14.3947	2250.73	14.3947	-0.73485
14.4113	2316	14.4113	2251.63	14.4113	64.3727
14.428	2223	14.428	2252.55	14.428	-29.5454
14.4446	2227	14.4446	2253.49	14.4446	-26.4942
14.4612	2129	14.4612	2254.47	14.4612	-125.474
14.4779	2270	14.4779	2255.48	14.4779	14.518
14.4945	2311	14.4945	2256.52	14.4945	54.4785
14.5111	2220	14.5111	2257.59	14.5111	-37.5922
14.5278	2259	14.5278	2258.7	14.5278	0.30261
14.5444	2148	14.5444	2259.84	14.5444	-111.842
14.561	2220	14.561	2261.03	14.561	-41.0274
14.5777	2264	14.5777	2262.25	14.5777	1.74943
14.5943	2245	14.5943	2263.52	14.5943	-18.5151
14.611	2241	14.611	2264.82	14.611	-23.8213
14.6276	2227	14.6276	2266.17	14.6276	-39.1738
14.6442	2367	14.6442	2267.58	14.6442	99.4188
14.6608	2285	14.6608	2269.04	14.6608	15.958
14.6775	2302	14.6775	2270.56	14.6775	31.4427
14.6941	2378	14.6941	2272.13	14.6941	105.871
14.7108	2299	14.7108	2273.76	14.7108	25.2398
14.7274	2318	14.7274	2275.46	14.7274	42.5443
14.744	2260	14.744	2277.23	14.744	-17.2345
14.7607	2266	14.7607	2279.09	14.7607	-13.0914
14.7773	2269	14.7773	2281.03	14.7773	-12.0331
14.7939	2317	14.7939	2283.07	14.7939	33.9311
14.8106	2320	14.8106	2285.22	14.8106	34.7791
14.8272	2177	14.8272	2287.52	14.8272	-110.522
14.8438	2334	14.8438	2290.01	14.8438	43.9898
14.8605	2246	14.8605	2292.49	14.8605	-46.4868
14.8771	2255	14.8771	2295.04	14.8771	-40.0419
14.8937	2278	14.8937	2297.72	14.8937	-19.7169
14.9104	2244	14.9104	2300.53	14.9104	-56.5257
14.927	2192	14.927	2303.48	14.927	-111.483
14.9436	2320	14.9436	2306.64	14.9436	13.3619
14.9603	2172	14.9603	2309.97	14.9603	-137.975
14.9769	2331	14.9769	2313.5	14.9769	17.4969
14.9936	2259	14.9936	2317.24	14.9936	-58.2431
15.0102	2160	15.0102	2321.21	15.0102	-161.208
15.0268	2226	15.0268	2325.43	15.0268	-99.4266
15.0434	2353	15.0434	2329.99	15.0434	23.0125
15.0601	2343	15.0601	2334.86	15.0601	8.13544
15.0767	2277	15.0767	2340.08	15.0767	-63.0831
15.0933	2269	15.0933	2345.68	15.0933	-76.6804
15.11	2258	15.11	2351.7	15.11	-93.6989
15.1266	2305	15.1266	2358.19	15.1266	-53.1881
15.1433	2222	15.1433	2365.33	15.1433	-143.333
15.1599	2308	15.1599	2373.09	15.1599	-65.0863
15.1765	2323	15.1765	2381.53	15.1765	-58.5299
15.1932	2252	15.1932	2390.74	15.1932	-138.738
15.2098	2357	15.2098	2400.81	15.2098	-43.8124
15.2264	2297	15.2264	2411.92	15.2264	-114.918
15.2431	2315	15.2431	2424.44	15.2431	-109.438
15.2597	2309	15.2597	2438.34	15.2597	-129.338
15.2763	2249	15.2763	2453.84	15.2763	-204.839
15.293	2270	15.293	2471.21	15.293	-201.208
15.3096	2304	15.3096	2490.73	15.3096	-186.727
15.3262	2290	15.3262	2512.97	15.3262	-222.972
15.3429	2275	15.3429	2539.08	15.3429	-264.083
15.3595	2412	15.3595	2569.36	15.3595	-157.364
15.3761	2494	15.3761	2604.81	15.3761	-110.812
15.3928	2591	15.3928	2646.84	15.3928	-55.8365
15.4094	2552	15.4094	2697.17	15.4094	-145.169
15.4261	2677	15.4261	2759.35	15.4261	-82.352
15.4427	2654	15.4427	2840.24	15.4427	-186.236
15.4593	2803	15.4593	2943.97	15.4593	-140.974
15.4759	2989	15.4759	3078.72	15.4759	-89.7215
15.4926	3312	15.4926	3255.87	15.4926	56.1328
15.5092	3740	15.5092	3491.02	15.5092	248.984
15.5259	4268	15.5259	3816.48	15.5259	451.519
15.5425	4809	15.5425	4296.86	15.5425	512.142
15.5591	5579	15.5591	4986.14	15.5591	592.865
15.5758	6895	15.5758	5975.89	15.5758	919.112
15.5924	8394	15.5924	7370.25	15.5924	1023.75
15.609	10289	15.609	9278.07	15.609	1010.93
15.6257	12715	15.6257	11848.9	15.6257	866.124
15.6423	14690	15.6423	14982.8	15.6423	-292.777
15.6589	16872	15.6589	18169.9	15.6589	-1297.95
15.6756	18584	15.6756	20760.5	15.6756	-2176.5
15.6922	20717	15.6922	22053.4	15.6922	-1336.36
15.7088	22357	15.7088	21451.9	15.7088	905.054
15.7255	22383	15.7255	18679.4	15.7255	3703.64
15.7421	19557	15.7421	14999.4	15.7421	4557.57
15.7587	14111	15.7587	11490.6	15.7587	2620.4
15.7754	8736	15.7754	8584.35	15.7754	151.65
15.792	5372	15.792	6442.81	15.792	-1070.81
15.8086	3769	15.8086	5026.22	15.8086	-1257.22
15.8253	3018	15.8253	4209.97	15.8253	-1191.97
15.8419	2685	15.8419	3727.55	15.8419	-1042.55
15.8585	2732	15.8585	3416.62	15.8585	-684.622
15.8752	2572	15.8752	3209.21	15.8752	-637.207
15.8918	2505	15.8918	3061.95	15.8918	-556.948
15.9085	2435	15.9085	2950.92	15.9085	-515.917
15.9251	2485	15.9251	2865.95	15.9251	-380.951
15.9417	2499	15.9417	2797.48	15.9417	-298.476
15.9583	2412	15.9583	2740.63	15.9583	-328.629
15.975	2414	15.975	2693.04	15.975	-279.041
15.9916	2362	15.9916	2652.98	15.9916	-290.983
16.0083	2301	16.0083	2619.01	16.0083	-318.014
16.0249	2354	16.0249	2590.75	16.0249	-236.747
16.0415	2289	16.0415	2566.56	16.0415	-277.556
16.0582	2420	16.0582	2545.56	16.0582	-125.555
16.0748	2385	16.0748	2527.26	16.0748	-142.262
16.0914	2366	16.0914	2511.28	16.0914	-145.276
16.1081	2284	16.1081	2497.29	16.1081	-213.289
16.1247	2412	16.1247	2485.28	16.1247	-73.2791
16.1413	2320	16.1413	2474.75	16.1413	-154.746
16.158	2318	16.158	2465.42	16.158	-147.417
16.1746	2452	16.1746	2457.17	16.1746	-5.16638
16.1912	2402	16.1912	2449.86	16.1912	-47.8624
16.2079	2264	16.2079	2443.41	16.2079	-179.411
16.2245	2377	16.2245	2437.84	16.2245	-60.844
16.2411	2334	16.2411	2432.95	16.2411	-98.9548
16.2578	2354	16.2578	2428.65	16.2578	-74.6475
16.2744	2299	16.2744	2424.88	16.2744	-125.879
16.291	2349	16.291	2421.6	16.291	-72.6018
16.3077	2388	16.3077	2418.79	16.3077	-30.7862
16.3243	2353	16.3243	2416.48	16.3243	-63.4759
16.3409	2383	16.3409	2414.58	16.3409	-31.5766
16.3576	2361	16.3576	2413.06	16.3576	-52.0597
16.3742	2444	16.3742	2411.92	16.3742	32.0836
16.3909	2303	16.3909	2411.15	16.3909	-108.148
16.4075	2387	16.4075	2410.76	16.4075	-23.7626
16.4241	2338	16.4241	2410.84	16.4241	-72.8439
16.4408	2244	16.4408	2411.42	16.4408	-167.418
16.4574	2392	16.4574	2412.53	16.4574	-20.5256
16.474	2316	16.474	2414.27	16.474	-98.2733
16.4907	2475	16.4907	2416.81	16.4907	58.1921
16.5073	2432	16.5073	2420.34	16.5073	11.6615
16.5239	2365	16.5239	2425.36	16.5239	-60.3637
16.5406	2381	16.5406	2432.63	16.5406	-51.626
16.5572	2432	16.5572	2442.84	16.5572	-10.8414
16.5738	2405	16.5738	2457.3	16.5738	-52.2953
16.5905	2477	16.5905	2477.83	16.5905	-0.83377
16.6071	2429	16.6071	2506.86	16.6071	-77.8592
16.6237	2565	16.6237	2549.89	16.6237	15.1056
16.6404	2578	16.6404	2612.26	16.6404	-34.2553
16.657	2597	16.657	2694.21	16.657	-97.2148
16.6736	2814	16.6736	2793.29	16.6736	20.7082
16.6903	2951	16.6903	2901.84	16.6903	49.1557
16.7069	2953	16.7069	3005.84	16.7069	-52.8409
16.7235	3094	16.7235	3073.87	16.7235	20.1299
16.7402	3117	16.7402	3073.78	16.7402	43.2156
16.7568	2985	16.7568	3010.97	16.7568	-25.968
16.7735	2937	16.7735	2905.74	16.7735	31.2604
16.7901	2817	16.7901	2784.49	16.7901	32.5083
16.8067	2677	16.8067	2672.23	16.8067	4.77366
16.8234	2661	16.8234	2587.87	16.8234	73.1347
16.84	2663	16.84	2530.31	16.84	132.686
16.8566	2512	16.8566	2492.25	16.8566	19.7483
16.8733	2529	16.8733	2468.43	16.8733	60.5745
16.8899	2430	16.8899	2454.14	16.8899	-24.1363
16.9065	2362	16.9065	2445.61	16.9065	-83.6143
16.9232	2470	16.9232	2440.63	16.9232	29.3712
16.9398	2416	16.9398	2437.32	16.9398	-21.323
16.9564	2476	16.9564	2435.06	16.9564	40.944
16.9731	2406	16.9731	2433.54	16.9731	-27.5416
16.9897	2413	16.9897	2432.59	16.9897	-19.5935
17.0063	2442	17.0063	2432.1	17.0063	9.90458
17.023	2412	17.023	2432.01	17.023	-20.0056
17.0396	2423	17.0396	2432.2	17.0396	-9.20158
17.0562	2447	17.0562	2432.63	17.0562	14.3725
17.0729	2384	17.0729	2433.25	17.0729	-49.2508
17.0895	2385	17.0895	2434.05	17.0895	-49.0468
17.1061	2423	17.1061	2435	17.1061	-11.9973
17.1228	2502	17.1228	2436.1	17.1228	65.9003
17.1394	2452	17.1394	2437.32	17.1394	14.6805
17.156	2467	17.156	2438.64	17.156	28.3567
17.1727	2448	17.1727	2440.06	17.1727	7.93644
17.1893	2584	17.1893	2441.57	17.1893	142.427
17.206	2432	17.206	2443.17	17.206	-11.1724
17.2226	2473	17.2226	2444.86	17.2226	28.1408
17.2392	2409	17.2392	2446.63	17.2392	-37.626
17.2558	2426	17.2558	2448.47	17.2558	-22.4661
17.2725	2494	17.2725	2450.38	17.2725	43.62
17.2891	2442	17.2891	2452.37	17.2891	-10.3674
17.3058	2411	17.3058	2454.43	17.3058	-43.4346
17.3224	2509	17.3224	2456.58	17.3224	52.4195
17.339	2428	17.339	2458.81	17.339	-30.8107
17.3557	2482	17.3557	2461.12	17.3557	20.8782
17.3723	2454	17.3723	2463.52	17.3723	-9.51943
17.3889	2454	17.3889	2466.02	17.3889	-12.0192
17.4056	2471	17.4056	2468.63	17.4056	2.36893
17.4222	2551	17.4222	2471.37	17.4222	79.6305
17.4388	2464	17.4388	2474.26	17.4388	-10.2594
17.4555	2421	17.4555	2477.32	17.4555	-56.323
17.4721	2468	17.4721	2480.59	17.4721	-12.5924
17.4887	2406	17.4887	2484.17	17.4887	-78.1748
17.5054	2369	17.5054	2488.17	17.5054	-119.168
17.522	2527	17.522	2492.71	17.522	34.2855
17.5386	2449	17.5386	2498.05	17.5386	-49.0458
17.5553	2563	17.5553	2504.45	17.5553	58.5505
17.5719	2516	17.5719	2512.33	17.5719	3.67457
17.5885	2519	17.5885	2522.72	17.5885	-3.71993
17.6052	2569	17.6052	2536.13	17.6052	32.8666
17.6218	2523	17.6218	2552.66	17.6218	-29.6552
17.6384	2631	17.6384	2571.97	17.6384	59.0257
17.6551	2508	17.6551	2592.92	17.6551	-84.9183
17.6717	2632	17.6717	2613.5	17.6717	18.5024
17.6883	2682	17.6883	2628.41	17.6883	53.5899
17.705	2593	17.705	2633.87	17.705	-40.8702
17.7216	2725	17.7216	2630.13	17.7216	94.8659
17.7383	2625	17.7383	2619.95	17.7383	5.05259
17.7549	2601	17.7549	2607.14	17.7549	-6.1378
17.7715	2600	17.7715	2595.69	17.7715	4.31438
17.7882	2542	17.7882	2588.96	17.7882	-46.9603
17.8048	2519	17.8048	2586.79	17.8048	-67.7937
17.8214	2537	17.8214	2588.62	17.8214	-51.624
17.8381	2651	17.8381	2594.15	17.8381	56.8464
17.8547	2527	17.8547	2602.79	17.8547	-75.7917
17.8713	2613	17.8713	2614.31	17.8713	-1.31216
17.888	2648	17.888	2628.9	17.888	19.0988
17.9046	2643	17.9046	2646.89	17.9046	-3.89162
17.9212	2576	17.9212	2669.58	17.9212	-93.5801
17.9379	2677	17.9379	2700.05	17.9379	-23.0508
17.9545	2685	17.9545	2740.57	17.9545	-55.5742
17.9711	2657	17.9711	2795.65	17.9711	-138.65
17.9878	2772	17.9878	2871.86	17.9878	-99.8574
18.0044	2951	18.0044	2978.23	18.0044	-27.2289
18.021	2963	18.021	3131.85	18.021	-168.847
18.0377	3063	18.0377	3363.21	18.0377	-300.209
18.0543	3351	18.0543	3681.17	18.0543	-330.168
18.0709	3655	18.0709	4093.36	18.0709	-438.364
18.0876	4122	18.0876	4590.74	18.0876	-468.735
18.1042	4675	18.1042	5144.33	18.1042	-469.328
18.1209	5392	18.1209	5680.96	18.1209	-288.964
18.1375	6035	18.1375	6034.75	18.1375	0.24657
18.1541	6471	18.1541	6103.69	18.1541	367.307
18.1708	6578	18.1708	5869.17	18.1708	708.832
18.1874	5994	18.1874	5390.02	18.1874	603.978
18.204	5338	18.204	4783.46	18.204	554.538
18.2207	4425	18.2207	4198.07	18.2207	226.926
18.2373	3724	18.2373	3732.54	18.2373	-8.54471
18.2539	3297	18.2539	3383.9	18.2539	-86.9004
18.2706	3073	18.2706	3139.61	18.2706	-66.6065
18.2872	2853	18.2872	2978.63	18.2872	-125.634
18.3038	2795	18.3038	2877.63	18.3038	-82.6288
18.3205	2733	18.3205	2817.47	18.3205	-84.4664
18.3371	2758	18.3371	2778.92	18.3371	-20.9195
18.3537	2717	18.3537	2751.52	18.3537	-34.5188
18.3704	2666	18.3704	2731.41	18.3704	-65.4057
18.387	2679	18.387	2716.19	18.387	-37.1947
18.4036	2676	18.4036	2704.44	18.4036	-28.4391
18.4203	2597	18.4203	2695.54	18.4203	-98.5409
18.4369	2715	18.4369	2688.68	18.4369	26.3163
18.4535	2702	18.4535	2683.31	18.4535	18.6908
18.4702	2681	18.4702	2679.17	18.4702	1.83451
18.4868	2643	18.4868	2676.06	18.4868	-33.0617
18.5035	2719	18.5035	2673.83	18.5035	45.166
18.5201	2666	18.5201	2672.43	18.5201	-6.43374
18.5367	2683	18.5367	2671.68	18.5367	11.3212
18.5533	2693	18.5533	2671.43	18.5533	21.5654
18.57	2712	18.57	2671.64	18.57	40.3586
18.5866	2606	18.5866	2672.26	18.5866	-66.2551
18.6032	2666	18.6032	2673.24	18.6032	-7.2371
18.6199	2711	18.6199	2674.58	18.6199	36.4163
18.6365	2691	18.6365	2676.23	18.6365	14.7687
18.6532	2712	18.6532	2678.14	18.6532	33.8579
18.6698	2694	18.6698	2680.3	18.6698	13.7019
18.6864	2645	18.6864	2682.7	18.6864	-37.7005
18.7031	2709	18.7031	2685.34	18.7031	23.6579
18.7197	2771	18.7197	2688.23	18.7197	82.7718
18.7363	2698	18.7363	2691.33	18.7363	6.66552
18.753	2711	18.753	2694.66	18.753	16.3423
18.7696	2723	18.7696	2698.2	18.7696	24.8027
18.7862	2722	18.7862	2701.99	18.7862	20.0149
18.8029	2721	18.8029	2706.03	18.8029	14.9669
18.8195	2789	18.8195	2710.35	18.8195	78.65
18.8361	2720	18.8361	2714.95	18.8361	5.05498
18.8528	2867	18.8528	2719.83	18.8528	147.168
18.8694	2731	18.8694	2725.04	18.8694	5.95803
18.886	2793	18.886	2730.65	18.886	62.3454
18.9027	2782	18.9027	2736.73	18.9027	45.2701
18.9193	2852	18.9193	2743.29	18.9193	108.709
18.9359	2723	18.9359	2750.44	18.9359	-27.438
18.9526	2701	18.9526	2758.23	18.9526	-57.234
18.9692	2848	18.9692	2766.69	18.9692	81.3147
18.9858	2729	18.9858	2776.05	18.9858	-47.0531
19.0025	2870	19.0025	2786.56	19.0025	83.4385
19.0191	2908	19.0191	2798.36	19.0191	109.641
19.0358	2876	19.0358	2811.75	19.0358	64.2531
19.0524	2977	19.0524	2827.09	19.0524	149.906
19.069	3083	19.069	2844.91	19.069	238.092
19.0857	3151	19.0857	2866.72	19.0857	284.282
19.1023	3254	19.1023	2893.91	19.1023	360.087
19.1189	3433	19.1189	2928.38	19.1189	504.623
19.1356	3523	19.1356	2973.2	19.1356	549.802
19.1522	3860	19.1522	3032.95	19.1522	827.054
19.1688	3888	19.1688	3113.79	19.1688	774.21
19.1855	4322	19.1855	3234.55	19.1855	1087.45
19.2021	4334	19.2021	3411.63	19.2021	922.372
19.2187	4649	19.2187	3661.58	19.2187	987.423
19.2354	4724	19.2354	4001.89	19.2354	722.114
19.252	4961	19.252	4443.61	19.252	517.392
19.2686	5216	19.2686	4989.11	19.2686	226.887
19.2853	5219	19.2853	5619.34	19.2853	-400.341
19.3019	5680	19.3019	6224.88	19.3019	-544.884
19.3185	6023	19.3185	6685.3	19.3185	-662.302
19.3352	6085	19.3352	6890.3	19.3352	-805.295
19.3518	6183	19.3518	6768.43	19.3518	-585.434
19.3684	5989	19.3684	6316.11	19.3684	-327.112
19.3851	5730	19.3851	5647.63	19.3851	82.3726
19.4017	5417	19.4017	4983.55	19.4017	433.452
19.4184	5061	19.4184	4400.93	19.4184	660.066
19.435	4598	19.435	3933.91	19.435	664.092
19.4516	4300	19.4516	3588.78	19.4516	711.217
19.4683	3919	19.4683	3352.35	19.4683	566.654
19.4849	3669	19.4849	3211.98	19.4849	457.023
19.5015	3415	19.5015	3118.85	19.5015	296.146
19.5182	3135	19.5182	3056.71	19.5182	78.2894
19.5348	3056	19.5348	3014.48	19.5348	41.5237
19.5514	3012	19.5514	2984.57	19.5514	27.4317
19.5681	2924	19.5681	2962.45	19.5681	-38.454
19.5847	2864	19.5847	2946.22	19.5847	-82.2181
19.6013	2957	19.6013	2933.21	19.6013	23.7854
19.618	2855	19.618	2922.77	19.618	-67.7712
19.6346	2845	19.6346	2914.4	19.6346	-69.3995
19.6512	2873	19.6512	2907.71	19.6512	-34.7116
19.6679	2964	19.6679	2902.44	19.6679	61.5645
19.6845	2924	19.6845	2898.5	19.6845	25.4989
19.7011	2825	19.7011	2895.45	19.7011	-70.4481
19.7178	2900	19.7178	2893.16	19.7178	6.8431
19.7344	2853	19.7344	2891.52	19.7344	-38.5216
19.751	3044	19.751	2890.46	19.751	153.536
19.7677	3049	19.7677	2889.94	19.7677	159.055
19.7843	2857	19.7843	2889.99	19.7843	-32.9889
19.801	2911	19.801	2890.5	19.801	20.5037
19.8176	2925	19.8176	2891.16	19.8176	33.8371
19.8342	2944	19.8342	2892.09	19.8342	51.91
19.8509	2928	19.8509	2893.32	19.8509	34.6757
19.8675	3004	19.8675	2895.09	19.8675	108.906
19.8841	2897	19.8841	2897.39	19.8841	-0.3944
19.9007	2908	19.9007	2899.55	19.9007	8.45345
19.9174	3073	19.9174	2901.55	19.9174	171.45
19.934	2919	19.934	2903.65	19.934	15.3528
19.9507	2972	19.9507	2905.9	19.9507	66.1034
19.9673	3031	19.9673	2908.3	19.9673	122.702
19.9839	2889	19.9839	2910.86	19.9839	-21.8578
20.0006	2980	20.0006	2913.58	20.0006	66.4246
20.0172	2999	20.0172	2916.44	20.0172	82.5559
20.0338	2922	20.0338	2919.46	20.0338	2.53503
20.0505	2874	20.0505	2922.65	20.0505	-48.6477
20.0671	3058	20.0671	2926.01	20.0671	131.992
20.0837	3038	20.0837	2929.56	20.0837	108.442
20.1004	2950	20.1004	2933.37	20.1004	16.6327
20.117	3016	20.117	2937.42	20.117	78.5751
20.1336	2957	20.1336	2941.77	20.1336	15.2264
20.1503	3006	20.1503	2946.46	20.1503	59.5427
20.1669	2998	20.1669	2951.54	20.1669	46.4551
20.1835	2996	20.1835	2957.12	20.1835	38.8779
20.2002	2932	20.2002	2963.5	20.2002	-31.4978
20.2168	2993	20.2168	2970.77	20.2168	22.2279
20.2335	2999	20.2335	2979.27	20.2335	19.727
20.2501	3010	20.2501	2989.46	20.2501	20.5407
20.2667	3068	20.2667	3002.01	20.2667	65.9944
20.2833	2932	20.2833	3018.04	20.2833	-86.0374
20.3	2917	20.3	3040.83	20.3	-123.827
20.3166	3112	20.3166	3072.55	20.3166	39.447
20.3332	3098	20.3332	3116.86	20.3332	-18.8591
20.3499	3107	20.3499	3177.95	20.3499	-70.9549
20.3665	3215	20.3665	3259.96	20.3665	-44.9643
20.3832	3369	20.3832	3368.08	20.3832	0.91695
20.3998	3401	20.3998	3506.23	20.3998	-105.228
20.4164	3545	20.4164	3660.55	20.4164	-115.554
20.4331	3796	20.4331	3814.32	20.4331	-18.324
20.4497	4111	20.4497	3944.55	20.4497	166.449
20.4663	4184	20.4663	4024.49	20.4663	159.511
20.483	4278	20.483	4021.55	20.483	256.449
20.4996	3972	20.4996	3922.71	20.4996	49.2867
20.5162	3702	20.5162	3776.71	20.5162	-74.7063
20.5329	3336	20.5329	3614.65	20.5329	-278.651
20.5495	3363	20.5495	3460.89	20.5495	-97.8915
20.5661	3136	20.5661	3330.76	20.5661	-194.76
20.5828	3173	20.5828	3232.92	20.5828	-59.9215
20.5994	3110	20.5994	3166.75	20.5994	-56.7528
20.616	3171	20.616	3121.26	20.616	49.7356
20.6327	3248	20.6327	3091.09	20.6327	156.912
20.6493	3107	20.6493	3071.67	20.6493	35.3256
20.6659	2990	20.6659	3059.35	20.6659	-69.349
20.6826	3047	20.6826	3051.81	20.6826	-4.81212
20.6992	3016	20.6992	3047.33	20.6992	-31.3297
20.7158	2990	20.7158	3043.74	20.7158	-53.7448
20.7325	2980	20.7325	3041.02	20.7325	-61.0158
20.7491	2989	20.7491	3039.05	20.7491	-50.0458
20.7658	3125	20.7658	3037.68	20.7658	87.3183
20.7824	2986	20.7824	3036.85	20.7824	-50.8455
20.799	3031	20.799	3036.42	20.799	-5.42369
20.8157	3091	20.8157	3036.29	20.8157	54.711
20.8323	3020	20.8323	3036.39	20.8323	-16.3938
20.8489	3084	20.8489	3036.7	20.8489	47.3037
20.8656	3091	20.8656	3037.16	20.8656	53.8413
20.8822	3108	20.8822	3037.78	20.8822	70.2248
20.8988	3082	20.8988	3038.51	20.8988	43.4858
20.9155	3047	20.9155	3039.34	20.9155	7.66184
20.9321	3024	20.9321	3040.23	20.9321	-16.234
20.9487	3013	20.9487	3041.19	20.9487	-28.1859
20.9654	3106	20.9654	3042.18	20.9654	63.819
20.982	3061	20.982	3043.22	20.982	17.7779
20.9986	3001	20.9986	3044.3	20.9986	-43.2973
21.0153	3033	21.0153	3045.39	21.0153	-12.3918
21.0319	3048	21.0319	3046.5	21.0319	1.49823
21.0485	3114	21.0485	3047.62	21.0485	66.3818
21.0652	3078	21.0652	3048.74	21.0652	29.2638
21.0818	3004	21.0818	3049.86	21.0818	-45.8621
21.0984	3011	21.0984	3050.99	21.0984	-39.9939
21.1151	3034	21.1151	3052.14	21.1151	-18.1365
21.1317	3129	21.1317	3053.31	21.1317	75.6859
21.1484	3065	21.1484	3054.57	21.1484	10.4322
21.165	3090	21.165	3055.94	21.165	34.0569
21.1816	3026	21.1816	3057.12	21.1816	-31.1164
21.1983	3015	21.1983	3058.19	21.1983	-43.1873
21.2149	3008	21.2149	3059.21	21.2149	-51.2125
21.2315	3094	21.2315	3060.21	21.2315	33.788
21.2482	2956	21.2482	3061.18	21.2482	-105.185
21.2648	3170	21.2648	3062.13	21.2648	107.872
21.2814	3182	21.2814	3063.05	21.2814	118.953
21.2981	3090	21.2981	3063.94	21.2981	26.06
21.3147	2902	21.3147	3064.81	21.3147	-162.806
21.3313	2995	21.3313	3065.64	21.3313	-70.6419
21.348	3058	21.348	3066.44	21.348	-8.44386
21.3646	3083	21.3646	3067.21	21.3646	15.7889
21.3812	3092	21.3812	3067.95	21.3812	24.0519
21.3979	3113	21.3979	3068.65	21.3979	44.3462
21.4145	3079	21.4145	3069.33	21.4145	9.67333
21.4311	3129	21.4311	3069.97	21.4311	59.0332
21.4478	2962	21.4478	3070.57	21.4478	-108.567
21.4644	3073	21.4644	3071.13	21.4644	1.87074
21.481	3022	21.481	3071.66	21.481	-49.6571
21.4977	3052	21.4977	3072.15	21.4977	-20.1498
21.5143	3012	21.5143	3072.61	21.5143	-60.6072
21.5309	3082	21.5309	3073.03	21.5309	8.97184
21.5476	3068	21.5476	3073.41	21.5476	-5.40643
21.5642	3110	21.5642	3073.74	21.5642	36.2564
21.5809	2947	21.5809	3074.04	21.5809	-127.044
21.5975	3052	21.5975	3074.31	21.5975	-22.3074
21.6141	3060	21.6141	3074.53	21.6141	-14.5329
21.6307	3097	21.6307	3074.72	21.6307	22.2796
21.6474	3128	21.6474	3074.86	21.6474	53.1372
21.664	3039	21.664	3074.96	21.664	-35.9645
21.6807	3206	21.6807	3075.03	21.6807	130.967
21.6973	3015	21.6973	3075.08	21.6973	-60.0777
21.7139	3150	21.7139	3075.11	21.7139	74.8949
21.7306	3096	21.7306	3075.09	21.7306	20.9064
21.7472	3022	21.7472	3075.01	21.7472	-53.01
21.7638	3060	21.7638	3074.91	21.7638	-14.9075
21.7805	3087	21.7805	3074.86	21.7805	12.1428
21.7971	3117	21.7971	3074.89	21.7971	42.1146
21.8137	3017	21.8137	3074.83	21.8137	-57.8264
21.8304	3029	21.8304	3074.56	21.8304	-45.5558
21.847	2912	21.847	3074.2	21.847	-162.203
21.8636	3015	21.8636	3073.8	21.8636	-58.8033
21.8803	3082	21.8803	3073.36	21.8803	8.63754
21.8969	3022	21.8969	3072.88	21.8969	-50.8819
21.9135	3021	21.9135	3072.36	21.9135	-51.3631
21.9302	3061	21.9302	3071.8	21.9302	-10.8036
21.9468	3072	21.9468	3071.19	21.9468	0.80633
21.9634	3089	21.9634	3070.54	21.9634	18.4585
21.9801	3072	21.9801	3069.85	21.9801	2.15175
21.9967	2941	21.9967	3069.12	21.9967	-128.115
22.0133	3041	22.0133	3068.34	22.0133	-27.3418
22.03	3022	22.03	3067.53	22.03	-45.5307
22.0466	2989	22.0466	3066.67	22.0466	-77.6743
22.0633	3091	22.0633	3065.79	22.0633	25.21
22.0799	3113	22.0799	3064.9	22.0799	48.1022
22.0965	3064	22.0965	3064.1	22.0965	-0.10317
22.1132	3035	22.1132	3063.42	22.1132	-28.4217
22.1298	3031	22.1298	3062.57	22.1298	-31.5741
22.1464	3027	22.1464	3061.5	22.1464	-34.4956
22.1631	3006	22.1631	3060.34	22.1631	-54.3423
22.1797	3103	22.1797	3059.15	22.1797	43.8491
22.1963	3030	22.1963	3057.93	22.1963	-27.9274
22.213	3060	22.213	3056.69	22.213	3.30827
22.2296	2932	22.2296	3055.45	22.2296	-123.451
22.2462	3032	22.2462	3054.12	22.2462	-22.1181
22.2629	2986	22.2629	3052.72	22.2629	-66.7166
22.2795	2974	22.2795	3051.27	22.2795	-77.2705
22.2961	3068	22.2961	3049.78	22.2961	18.2165
22.3128	2971	22.3128	3048.26	22.3128	-77.257
22.3294	2937	22.3294	3046.69	22.3294	-109.689
22.346	3087	22.346	3045.07	22.346	41.9329
22.3627	3028	22.3627	3043.4	22.3627	-15.4019
22.3793	3027	22.3793	3041.68	22.3793	-14.6789
22.3959	3048	22.3959	3039.87	22.3959	8.12625
22.4126	2963	22.4126	3037.99	22.4126	-74.9873
22.4292	3076	22.4292	3036.09	22.4292	39.905
22.4459	3031	22.4459	3034.24	22.4459	-3.23509
22.4625	2915	22.4625	3032.35	22.4625	-117.345
22.4791	2979	22.4791	3030.43	22.4791	-51.4271
22.4958	2986	22.4958	3028.47	22.4958	-42.4734
22.5124	3069	22.5124	3026.48	22.5124	42.5165
22.529	2934	22.529	3024.46	22.529	-90.4577
22.5456	3040	22.5456	3022.39	22.5456	17.6103
22.5623	2882	22.5623	3020.29	22.5623	-138.289
22.5789	3028	22.5789	3018.16	22.5789	9.837
22.5956	3024	22.5956	3016.01	22.5956	7.99144
22.6122	2992	22.6122	3013.8	22.6122	-21.8047
22.6288	2834	22.6288	3011.56	22.6288	-177.561
22.6455	2944	22.6455	3009.28	22.6455	-65.2784
22.6621	3037	22.6621	3006.96	22.6621	30.0384
22.6787	2929	22.6787	3004.61	22.6787	-75.6144
22.6954	2977	22.6954	3002.23	22.6954	-25.2341
22.712	2882	22.712	2999.82	22.712	-117.824
22.7286	3034	22.7286	2997.38	22.7286	36.6221
22.7453	3039	22.7453	2994.9	22.7453	44.1033
22.7619	3013	22.7619	2992.38	22.7619	20.6158
22.7785	2937	22.7785	2989.84	22.7785	-52.8441
22.7952	3010	22.7952	2987.28	22.7952	22.7247
22.8118	3027	22.8118	2984.68	22.8118	42.3235
22.8284	2968	22.8284	2982.05	22.8284	-14.0491
22.8451	3019	22.8451	2979.39	22.8451	39.6103
22.8617	3061	22.8617	2976.71	22.8617	84.2888
22.8784	2984	22.8784	2974.02	22.8784	9.98075
22.895	2940	22.895	2971.34	22.895	-31.3388
22.9116	2775	22.9116	2968.78	22.9116	-193.781
22.9282	3007	22.9282	2966.37	22.9282	40.6298
22.9449	2852	22.9449	2963.79	22.9449	-111.788
22.9615	3020	22.9615	2960.99	22.9615	59.0104
22.9782	2978	22.9782	2958.13	22.9782	19.8719
22.9948	2887	22.9948	2955.24	22.9948	-68.245
23.0114	2860	23.0114	2952.34	23.0114	-92.3407
23.0281	2954	23.0281	2949.41	23.0281	4.58924
23.0447	2887	23.0447	2946.46	23.0447	-59.4591
23.0613	2855	23.0613	2943.49	23.0613	-88.4877
23.078	2872	23.078	2940.5	23.078	-68.5015
23.0946	2963	23.0946	2937.5	23.0946	25.5028
23.1112	2850	23.1112	2934.48	23.1112	-84.4789
23.1279	2897	23.1279	2931.44	23.1279	-34.4403
23.1445	2889	23.1445	2928.39	23.1445	-39.3866
23.1611	2886	23.1611	2925.32	23.1611	-39.3214
23.1778	2788	23.1778	2922.25	23.1778	-134.245
23.1944	2855	23.1944	2919.16	23.1944	-64.1615
23.211	2932	23.211	2916.07	23.211	15.932
23.2277	2923	23.2277	2912.97	23.2277	10.0338
23.2443	2828	23.2443	2909.86	23.2443	-81.8559
23.2609	2939	23.2609	2906.75	23.2609	32.2523
23.2776	2818	23.2776	2903.65	23.2776	-85.6466
23.2942	2955	23.2942	2900.56	23.2942	54.4408
23.3108	2743	23.3108	2897.46	23.3108	-154.463
23.3275	2874	23.3275	2894.36	23.3275	-20.3641
23.3441	2854	23.3441	2891.27	23.3441	-37.2697
23.3607	2855	23.3607	2888.19	23.3607	-33.1925
23.3774	2739	23.3774	2885.14	23.3774	-146.139
23.394	2785	23.394	2882.11	23.394	-97.1073
23.4107	2799	23.4107	2879.11	23.4107	-80.1059
23.4273	2866	23.4273	2876.13	23.4273	-10.1332
23.4439	2822	23.4439	2873.2	23.4439	-51.202
23.4606	2745	23.4606	2870.32	23.4606	-125.324
23.4772	2765	23.4772	2867.52	23.4772	-102.522
23.4938	2815	23.4938	2864.8	23.4938	-49.798
23.5105	2804	23.5105	2862.17	23.5105	-58.1714
23.5271	2849	23.5271	2859.66	23.5271	-10.6604
23.5437	2686	23.5437	2857.31	23.5437	-171.308
23.5604	2841	23.5604	2855.24	23.5604	-14.243
23.577	2794	23.577	2853.57	23.577	-59.5733
23.5936	2723	23.5936	2852.08	23.5936	-129.084
23.6103	2763	23.6103	2850.92	23.6103	-87.9248
23.6269	2769	23.6269	2850.35	23.6269	-81.3483
23.6435	2780	23.6435	2850.62	23.6435	-70.6207
23.6602	2870	23.6602	2852.3	23.6602	17.6996
23.6768	2785	23.6768	2856.28	23.6768	-71.2803
23.6934	2849	23.6934	2863.23	23.6934	-14.2338
23.7101	2896	23.7101	2874.13	23.7101	21.8667
23.7267	2863	23.7267	2889.95	23.7267	-26.9478
23.7433	2865	23.7433	2911.61	23.7433	-46.606
23.76	2805	23.76	2940.56	23.76	-135.555
23.7766	2874	23.7766	2976.06	23.7766	-102.059
23.7933	2990	23.7933	3014.82	23.7933	-24.8189
23.8099	3116	23.8099	3052.83	23.8099	63.1681
23.8265	3045	23.8265	3084.66	23.8265	-39.6602
23.8432	3200	23.8432	3104.03	23.8432	95.9744
23.8598	3301	23.8598	3101.26	23.8598	199.736
23.8764	3239	23.8764	3076.27	23.8764	162.73
23.8931	3123	23.8931	3037.57	23.8931	85.4271
23.9097	2956	23.9097	2992.06	23.9097	-36.0553
23.9263	2826	23.9263	2945.89	23.9263	-119.886
23.943	2738	23.943	2903.75	23.943	-165.754
23.9596	2728	23.9596	2869.33	23.9596	-141.329
23.9762	2693	23.9762	2842.65	23.9762	-149.653
23.9929	2762	23.9929	2822.22	23.9929	-60.2167
24.0095	2767	24.0095	2806.98	24.0095	-39.9771
24.0261	2698	24.0261	2795.86	24.0261	-97.8599
24.0428	2659	24.0428	2787.81	24.0428	-128.812
24.0594	2680	24.0594	2782.15	24.0594	-102.149
24.076	2703	24.076	2777.97	24.076	-74.9681
24.0927	2694	24.0927	2774.82	24.0927	-80.817
24.1093	2776	24.1093	2772.51	24.1093	3.49224
24.1259	2759	24.1259	2770.94	24.1259	-11.9426
24.1426	2709	24.1426	2770.08	24.1426	-61.0761
24.1592	2695	24.1592	2769.93	24.1592	-74.934
24.1759	2716	24.1759	2770.68	24.1759	-54.6816
24.1925	2668	24.1925	2772.28	24.1925	-104.279
24.2091	2839	24.2091	2774.83	24.2091	64.1665
24.2258	2772	24.2258	2778.5	24.2258	-6.49956
24.2424	2729	24.2424	2783.46	24.2424	-54.4641
24.259	2876	24.259	2790.01	24.259	85.9942
24.2756	2878	24.2756	2799.12	24.2756	78.8836
24.2923	2897	24.2923	2811.18	24.2923	85.8163
24.3089	3024	24.3089	2827.31	24.3089	196.69
24.3256	3143	24.3256	2849.16	24.3256	293.843
24.3422	3430	24.3422	2879	24.3422	551.001
24.3588	3515	24.3588	2920.38	24.3588	594.622
24.3755	3593	24.3755	2983.68	24.3755	609.319
24.3921	3762	24.3921	3073.77	24.3921	688.225
24.4087	3853	24.4087	3198.68	24.4087	654.32
24.4254	3888	24.4254	3366.39	24.4254	521.61
24.442	4126	24.442	3583.2	24.442	542.798
24.4586	4055	24.4586	3855.04	24.4586	199.961
24.4753	4186	24.4753	4183.96	24.4753	2.04182
24.4919	4259	24.4919	4535.32	24.4919	-276.322
24.5085	4382	24.5085	4873.65	24.5085	-491.645
24.5252	4558	24.5252	5152.44	24.5252	-594.438
24.5418	4839	24.5418	5321.57	24.5418	-482.571
24.5584	4941	24.5584	5323.72	24.5584	-382.719
24.5751	5055	24.5751	5125.49	24.5751	-70.4942
24.5917	5134	24.5917	4816.82	24.5917	317.176
24.6084	4859	24.6084	4455.21	24.6084	403.793
24.625	4670	24.625	4089.59	24.625	580.412
24.6416	4268	24.6416	3755.56	24.6416	512.436
24.6582	3838	24.6582	3477.12	24.6582	360.878
24.6749	3486	24.6749	3266.78	24.6749	219.217
24.6915	3113	24.6915	3106.97	24.6915	6.03371
24.7081	2918	24.7081	2989.44	24.7081	-71.4376
24.7248	2768	24.7248	2905.19	24.7248	-137.187
24.7414	2681	24.7414	2845.84	24.7414	-164.836
24.7581	2653	24.7581	2804.72	24.7581	-151.719
24.7747	2659	24.7747	2775.76	24.7747	-116.757
24.7913	2656	24.7913	2753.39	24.7913	-97.3899
24.808	2603	24.808	2735.83	24.808	-132.829
24.8246	2657	24.8246	2721.74	24.8246	-64.7414
24.8412	2613	24.8412	2710.29	24.8412	-97.2902
24.8579	2610	24.8579	2701.05	24.8579	-91.0458
24.8745	2640	24.8745	2693.63	24.8745	-53.6288
24.8911	2495	24.8911	2687.61	24.8911	-192.609
24.9078	2567	24.9078	2682.84	24.9078	-115.839
24.9244	2557	24.9244	2679.19	24.9244	-122.193
24.941	2634	24.941	2676.62	24.941	-42.6198
24.9577	2609	24.9577	2675.08	24.9577	-66.0821
24.9743	2669	24.9743	2674.53	24.9743	-5.527
24.9909	2520	24.9909	2674.9	24.9909	-154.9
25.0076	2603	25.0076	2676.22	25.0076	-73.2223
25.0242	2490	25.0242	2678.46	25.0242	-188.462
25.0408	2725	25.0408	2681.69	25.0408	43.3066
25.0575	2595	25.0575	2685.92	25.0575	-90.9239
25.0741	2600	25.0741	2691.19	25.0741	-91.1933
25.0907	2498	25.0907	2697.63	25.0907	-199.631
25.1074	2621	25.1074	2705.3	25.1074	-84.3005
25.124	2565	25.124	2714.27	25.124	-149.266
25.1407	2592	25.1407	2724.72	25.1407	-132.722
25.1573	2676	25.1573	2736.74	25.1573	-60.7413
25.1739	2731	25.1739	2750.46	25.1739	-19.461
25.1906	2739	25.1906	2766.3	25.1906	-27.303
25.2072	2750	25.2072	2784.36	25.2072	-34.3624
25.2238	2823	25.2238	2804.92	25.2238	18.0793
25.2405	2798	25.2405	2828.48	25.2405	-30.4789
25.2571	2944	25.2571	2855.33	25.2571	88.6708
25.2737	2900	25.2737	2885.89	25.2737	14.11
25.2904	2950	25.2904	2921.4	25.2904	28.6025
25.307	3016	25.307	2962.18	25.307	53.8163
25.3236	3061	25.3236	3009.41	25.3236	51.5946
25.3403	3047	25.3403	3065.22	25.3403	-18.2229
25.3569	3269	25.3569	3131.15	25.3569	137.849
25.3735	3214	25.3735	3210.41	25.3735	3.58873
25.3902	3377	25.3902	3308.59	25.3902	68.4054
25.4068	3522	25.4068	3430.58	25.4068	91.4168
25.4234	3749	25.4234	3587.44	25.4234	161.556
25.4401	3869	25.4401	3798.08	25.4401	70.9207
25.4567	4064	25.4567	4075.76	25.4567	-11.7619
25.4733	4435	25.4733	4441.46	25.4733	-6.45566
25.49	4895	25.49	4924.13	25.49	-29.1306
25.5066	5415	25.5066	5545.63	25.5066	-130.626
25.5233	6204	25.5233	6343.87	25.5233	-139.871
25.5399	6953	25.5399	7331.94	25.5399	-378.939
25.5565	8261	25.5565	8491.18	25.5565	-230.18
25.5731	9547	25.5731	9831.58	25.5731	-284.583
25.5898	11244	25.5898	11351	25.5898	-107.006
25.6064	13072	25.6064	12974.7	25.6064	97.3163
25.6231	14725	25.6231	14594.1	25.6231	130.941
25.6397	16394	25.6397	16182.3	25.6397	211.713
25.6563	17965	25.6563	17821.2	25.6563	143.824
25.673	19502	25.673	19482.5	25.673	19.5484
25.6896	21521	25.6896	20909.5	25.6896	611.514
25.7062	23054	25.7062	21839.6	25.7062	1214.4
25.7229	24239	25.7229	22044.5	25.7229	2194.54
25.7395	24422	25.7395	21358.5	25.7395	3063.49
25.7561	22445	25.7561	19744.1	25.7561	2700.92
25.7728	19556	25.7728	17364.2	25.7728	2191.78
25.7894	15863	25.7894	14827.9	25.7894	1035.07
25.806	12305	25.806	12398.3	25.806	-93.3172
25.8227	9218	25.8227	10234.5	25.8227	-1016.54
25.8393	7072	25.8393	8412.46	25.8393	-1340.46
25.8559	5741	25.8559	6960.19	25.8559	-1219.19
25.8726	4802	25.8726	5920.28	25.8726	-1118.28
25.8892	4484	25.8892	5143.75	25.8892	-659.751
25.9058	4024	25.9058	4574.32	25.9058	-550.324
25.9225	3809	25.9225	4162.57	25.9225	-353.568
25.9391	3624	25.9391	3865.31	25.9391	-241.314
25.9557	3510	25.9557	3649.79	25.9557	-139.785
25.9724	3546	25.9724	3492.22	25.9724	53.7762
25.989	3430	25.989	3366.09	25.989	63.908
26.0056	3299	26.0056	3263.69	26.0056	35.3083
26.0223	3344	26.0223	3179.48	26.0223	164.519
26.0389	3275	26.0389	3109.45	26.0389	165.553
26.0556	3277	26.0556	3051.63	26.0556	225.372
26.0722	3218	26.0722	3004.25	26.0722	213.751
26.0888	3195	26.0888	2964.72	26.0888	230.283
26.1055	3266	26.1055	2932.47	26.1055	333.531
26.1221	3256	26.1221	2907	26.1221	349.005
26.1387	3235	26.1387	2887.85	26.1387	347.155
26.1554	3219	26.1554	2875.65	26.1554	343.348
26.172	3061	26.172	2870.72	26.172	190.278
26.1886	3134	26.1886	2873.43	26.1886	260.569
26.2053	3212	26.2053	2885.51	26.2053	326.489
26.2219	3263	26.2219	2908.86	26.2219	354.144
26.2385	3261	26.2385	2946.36	26.2385	314.636
26.2552	3384	26.2552	3004.99	26.2552	379.012
26.2718	3301	26.2718	3091.41	26.2718	209.586
26.2884	3437	26.2884	3209.64	26.2884	227.357
26.3051	3492	26.3051	3364.23	26.3051	127.769
26.3217	3381	26.3217	3557.96	26.3217	-176.958
26.3383	3862	26.3383	3790.61	26.3383	71.395
26.355	3894	26.355	4060.99	26.355	-166.993
26.3716	3970	26.3716	4346.54	26.3716	-376.538
26.3882	4243	26.3882	4618.79	26.3882	-375.793
26.4049	4409	26.4049	4844.33	26.4049	-435.335
26.4215	4532	26.4215	4991.28	26.4215	-459.28
26.4382	4621	26.4382	5033.3	26.4382	-412.304
26.4548	4791	26.4548	4947.4	26.4548	-156.395
26.4714	4928	26.4714	4786.92	26.4714	141.084
26.4881	4901	26.4881	4609.05	26.4881	291.95
26.5047	4974	26.5047	4449.07	26.5047	524.927
26.5213	4895	26.5213	4338.84	26.5213	556.163
26.538	5145	26.538	4303.92	26.538	841.076
26.5546	5311	26.5546	4372.32	26.5546	938.678
26.5712	5447	26.5712	4580.36	26.5712	866.641
26.5879	6020	26.5879	4959.83	26.5879	1060.17
26.6045	6525	26.6045	5540.24	26.6045	984.762
26.6211	7366	26.6211	6359.53	26.6211	1006.47
26.6378	8236	26.6378	7456.15	26.6378	779.85
26.6544	9507	26.6544	8869.17	26.6544	637.831
26.671	10581	26.671	10687.5	26.671	-106.473
26.6877	12092	26.6877	12771.2	26.6877	-679.221
26.7043	13813	26.7043	15006.5	26.7043	-1193.47
26.7209	15342	26.7209	17214.8	26.7209	-1872.81
26.7376	17073	26.7376	19166.4	26.7376	-2093.39
26.7542	18012	26.7542	20442.8	26.7542	-2430.77
26.7708	18393	26.7708	20623.3	26.7708	-2230.26
26.7875	18353	26.7875	19810.9	26.7875	-1457.89
26.8041	17457	26.8041	18190.2	26.8041	-733.196
26.8208	15933	26.8208	16030.7	26.8208	-97.717
26.8374	14058	26.8374	13654.1	26.8374	403.943
26.854	12118	26.854	11406.9	26.854	711.135
26.8707	10334	26.8707	9454.82	26.8707	879.182
26.8873	8697	26.8873	7824.32	26.8873	872.677
26.9039	7249	26.9039	6519.82	26.9039	729.181
26.9206	6352	26.9206	5517.05	26.9206	834.949
26.9372	5519	26.9372	4788.67	26.9372	730.328
26.9538	4787	26.9538	4289.83	26.9538	497.169
26.9705	4396	26.9705	3923.83	26.9705	472.172
26.9871	4048	26.9871	3657.37	26.9871	390.632
27.0037	3819	27.0037	3462.79	27.0037	356.21
27.0204	3716	27.0204	3319.28	27.0204	396.716
27.037	3460	27.037	3215.37	27.037	244.631
27.0536	3394	27.0536	3137.07	27.0536	256.933
27.0703	3350	27.0703	3077.51	27.0703	272.486
27.0869	3281	27.0869	3035.27	27.0869	245.727
27.1035	3175	27.1035	3009.4	27.1035	165.6
27.1202	3099	27.1202	3000.12	27.1202	98.8834
27.1368	3103	27.1368	3010.67	27.1368	92.3303
27.1534	3153	27.1534	3042.71	27.1534	110.287
27.1701	3193	27.1701	3102.18	27.1701	90.8213
27.1867	3196	27.1867	3205.53	27.1867	-9.53253
27.2033	3387	27.2033	3365.66	27.2033	21.3395
27.22	3585	27.22	3596.69	27.22	-11.6934
27.2366	3847	27.2366	3914.64	27.2366	-67.6382
27.2533	4113	27.2533	4334.95	27.2533	-221.951
27.2699	4615	27.2699	4873.86	27.2699	-258.861
27.2865	5304	27.2865	5555.64	27.2865	-251.639
27.3031	6010	27.3031	6341.09	27.3031	-331.085
27.3198	6866	27.3198	7182	27.3198	-316.002
27.3364	7854	27.3364	8008.85	27.3364	-154.845
27.353	8656	27.353	8732.93	27.353	-76.9258
27.3697	9162	27.3697	9239.07	27.3697	-77.0674
27.3863	9440	27.3863	9329.13	27.3863	110.867
27.403	9269	27.403	9035.46	27.403	233.539
27.4196	8810	27.4196	8440.07	27.4196	369.934
27.4362	7743	27.4362	7642.09	27.4362	100.914
27.4529	6795	27.4529	6752.48	27.4529	42.5165
27.4695	5761	27.4695	5873.47	27.4695	-112.474
27.4861	4957	27.4861	5107.45	27.4861	-150.448
27.5028	4449	27.5028	4462.36	27.5028	-13.3622
27.5194	3824	27.5194	3939.11	27.5194	-115.11
27.536	3377	27.536	3529.59	27.536	-152.591
27.5527	3103	27.5527	3220.44	27.5527	-117.44
27.5693	2989	27.5693	2995.82	27.5693	-6.81707
27.5859	2919	27.5859	2840.92	27.5859	78.0823
27.6026	2754	27.6026	2726.01	27.6026	27.9946
27.6192	2711	27.6192	2640.41	27.6192	70.589
27.6358	2630	27.6358	2576.14	27.6358	53.8645
27.6525	2699	27.6525	2527.21	27.6525	171.793
27.6691	2720	27.6691	2489.58	27.6691	230.415
27.6857	2464	27.6857	2460.98	27.6857	3.01586
27.7024	2667	27.7024	2438.52	27.7024	228.481
27.719	2651	27.719	2421.38	27.719	229.62
27.7356	2610	27.7356	2409.02	27.7356	200.978
27.7523	2730	27.7523	2400.96	27.7523	329.043
27.7689	2643	27.7689	2397.04	27.7689	245.957
27.7856	2708	27.7856	2397.59	27.7856	310.408
27.8022	2747	27.8022	2402.49	27.8022	344.514
27.8188	2773	27.8188	2412.26	27.8188	360.741
27.8355	2824	27.8355	2427.41	27.8355	396.592
27.8521	2919	27.8521	2448.89	27.8521	470.105
27.8687	2848	27.8687	2478.18	27.8687	369.815
27.8854	2962	27.8854	2517.4	27.8854	444.6
27.902	3050	27.902	2570.19	27.902	479.809
27.9186	2979	27.9186	2641.44	27.9186	337.563
27.9353	3144	27.9353	2737.08	27.9353	406.923
27.9519	3288	27.9519	2862.57	27.9519	425.429
27.9685	3332	27.9685	3024.9	27.9685	307.098
27.9852	3485	27.9852	3231.44	27.9852	253.555
28.0018	3636	28.0018	3501.99	28.0018	134.011
28.0184	3851	28.0184	3843.42	28.0184	7.57575
28.0351	4243	28.0351	4260.05	28.0351	-17.0481
28.0517	4565	28.0517	4749.6	28.0517	-184.596
28.0683	5145	28.0683	5306.98	28.0683	-161.978
28.085	5597	28.085	5925.67	28.085	-328.672
28.1016	6066	28.1016	6612.14	28.1016	-546.143
28.1182	6958	28.1182	7329.33	28.1182	-371.331
28.1349	7609	28.1349	8027.4	28.1349	-418.398
28.1515	8580	28.1515	8667.74	28.1515	-87.7368
28.1682	9241	28.1682	9175.22	28.1682	65.7772
28.1848	9998	28.1848	9459.68	28.1848	538.317
28.2014	10001	28.2014	9395.19	28.2014	605.806
28.2181	9719	28.2181	8952.48	28.2181	766.515
28.2347	8908	28.2347	8272.09	28.2347	635.906
28.2513	7824	28.2513	7461.38	28.2513	362.616
28.268	6478	28.268	6616.06	28.268	-138.063
28.2846	5444	28.2846	5816.95	28.2846	-372.946
28.3012	4536	28.3012	5120.99	28.3012	-584.995
28.3179	4145	28.3179	4576.19	28.3179	-431.189
28.3345	3671	28.3345	4160.88	28.3345	-489.883
28.3511	3436	28.3511	3868.74	28.3511	-432.739
28.3678	3383	28.3678	3690.06	28.3678	-307.059
28.3844	3377	28.3844	3617.04	28.3844	-240.036
28.401	3401	28.401	3653.18	28.401	-252.182
28.4177	3791	28.4177	3811.81	28.4177	-20.8067
28.4343	4036	28.4343	4085.36	28.4343	-49.3551
28.4509	4370	28.4509	4485.29	28.4509	-115.286
28.4676	4842	28.4676	5022.18	28.4676	-180.183
28.4842	5545	28.4842	5705.9	28.4842	-160.899
28.5008	6315	28.5008	6558.05	28.5008	-243.054
28.5175	7268	28.5175	7533.87	28.5175	-265.869
28.5341	8254	28.5341	8562.54	28.5341	-308.54
28.5508	9124	28.5508	9560.94	28.5508	-436.937
28.5674	10063	28.5674	10423.1	28.5674	-360.066
28.584	10735	28.584	11035.1	28.584	-300.056
28.6007	11261	28.6007	11168.3	28.6007	92.7135
28.6173	11259	28.6173	10876.8	28.6173	382.205
28.6339	10946	28.6339	10275.1	28.6339	670.878
28.6505	10135	28.6505	9484.8	28.6505	650.199
28.6672	9376	28.6672	8628.01	28.6672	747.988
28.6838	8388	28.6838	7799.47	28.6838	588.53
28.7005	7292	28.7005	7085.16	28.7005	206.836
28.7171	6349	28.7171	6467.94	28.7171	-118.94
28.7337	5577	28.7337	5924.31	28.7337	-347.309
28.7504	5167	28.7504	5427.6	28.7504	-260.599
28.767	4694	28.767	4943.61	28.767	-249.607
28.7836	4347	28.7836	4489.11	28.7836	-142.115
28.8003	4055	28.8003	4087.14	28.8003	-32.1397
28.8169	3644	28.8169	3724.21	28.8169	-80.2086
28.8335	3421	28.8335	3406.59	28.8335	14.4054
28.8502	3214	28.8502	3136.99	28.8502	77.0096
28.8668	3093	28.8668	2921.36	28.8668	171.644
28.8834	2749	28.8834	2748.96	28.8834	0.04375
28.9001	2717	28.9001	2612.96	28.9001	104.035
28.9167	2682	28.9167	2506.11	28.9167	175.889
28.9333	2621	28.9333	2423.54	28.9333	197.463
28.95	2524	28.95	2361.25	28.95	162.748
28.9666	2465	28.9666	2315.63	28.9666	149.373
28.9833	2496	28.9833	2281.71	28.9833	214.286
28.9999	2406	28.9999	2258.51	28.9999	147.489
29.0165	2447	29.0165	2244.87	29.0165	202.132
29.0331	2360	29.0331	2240.51	29.0331	119.489
29.0498	2480	29.0498	2245.67	29.0498	234.33
29.0664	2360	29.0664	2260.31	29.0664	99.6889
29.0831	2448	29.0831	2284.46	29.0831	163.538
29.0997	2460	29.0997	2318.18	29.0997	141.817
29.1163	2440	29.1163	2359.67	29.1163	80.3293
29.133	2479	29.133	2404.93	29.133	74.0695
29.1496	2466	29.1496	2449.32	29.1496	16.6782
29.1662	2464	29.1662	2487.05	29.1662	-23.0533
29.1829	2527	29.1829	2512.32	29.1829	14.6846
29.1995	2586	29.1995	2519.98	29.1995	66.0165
29.2161	2477	29.2161	2504.44	29.2161	-27.4446
29.2328	2428	29.2328	2476.49	29.2328	-48.4865
29.2494	2441	29.2494	2443.24	29.2494	-2.23553
29.266	2369	29.266	2410.71	29.266	-41.7099
29.2827	2406	29.2827	2384.11	29.2827	21.8866
29.2993	2325	29.2993	2367.21	29.2993	-42.2133
29.3159	2324	29.3159	2363.48	29.3159	-39.477
29.3326	2252	29.3326	2376.09	29.3326	-124.094
29.3492	2282	29.3492	2406.32	29.3492	-124.316
29.3658	2255	29.3658	2456.63	29.3658	-201.628
29.3825	2241	29.3825	2531.59	29.3825	-290.593
29.3991	2330	29.3991	2637.34	29.3991	-307.339
29.4157	2342	29.4157	2782.42	29.4157	-440.421
29.4324	2453	29.4324	2992.78	29.4324	-539.783
29.449	2613	29.449	3283.35	29.449	-670.351
29.4657	2919	29.4657	3670.09	29.4657	-751.086
29.4823	3252	29.4823	4170.33	29.4823	-918.325
29.4989	3781	29.4989	4799.63	29.4989	-1018.63
29.5156	4413	29.5156	5567.41	29.5156	-1154.41
29.5322	5481	29.5322	6499.02	29.5322	-1018.02
29.5488	6763	29.5488	7534.56	29.5488	-771.562
29.5655	8606	29.5655	8607.8	29.5655	-1.79523
29.5821	10799	29.5821	9629.4	29.5821	1169.6
29.5987	13002	29.5987	10490.7	29.5987	2511.26
29.6154	14375	29.6154	11064.8	29.6154	3310.21
29.632	15023	29.632	11120	29.632	3902.99
29.6486	14587	29.6486	10713.7	29.6486	3873.28
29.6653	13357	29.6653	9953.18	29.6653	3403.82
29.6819	11135	29.6819	8959.59	29.6819	2175.41
29.6985	8728	29.6985	7861.91	29.6985	866.086
29.7152	6686	29.7152	6771.65	29.7152	-85.6469
29.7318	5058	29.7318	5802.82	29.7318	-744.82
29.7484	3772	29.7484	4974.34	29.7484	-1202.34
29.7651	3254	29.7651	4287.81	29.7651	-1033.81
29.7817	2837	29.7817	3738.09	29.7817	-901.088
29.7983	2596	29.7983	3311.27	29.7983	-715.273
29.815	2341	29.815	2990	29.815	-649
29.8316	2184	29.8316	2767.43	29.8316	-583.425
29.8482	2081	29.8482	2601.56	29.8482	-520.563
29.8649	2136	29.8649	2478.69	29.8649	-342.692
29.8815	2136	29.8815	2388.51	29.8815	-252.506
29.8982	2172	29.8982	2323.33	29.8982	-151.333
29.9148	2077	29.9148	2278.54	29.9148	-201.544
29.9314	2082	29.9314	2251.74	29.9314	-169.735
29.948	2113	29.948	2238.15	29.948	-125.154
29.9647	2209	29.9647	2237.18	29.9647	-28.1791
29.9813	2198	29.9813	2248.13	29.9813	-50.1285
29.9996	2217.61	29.9996	2274.21	29.9996	-56.6013
30.0166	2323.65	30.0166	2308.66	30.0166	14.9824
30.0333	2395.32	30.0333	2347.66	30.0333	47.6542
30.0499	2408.8	30.0499	2387.17	30.0499	21.6264
30.0665	2444.51	30.0665	2421.7	30.0665	22.8131
30.0832	2463.49	30.0832	2445.93	30.0832	17.5583
30.0998	2486.71	30.0998	2449.4	30.0998	37.31
30.1164	2489.21	30.1164	2433.67	30.1164	55.5379
30.1331	2459.24	30.1331	2405.28	30.1331	53.9629
30.1497	2339.88	30.1497	2370.18	30.1497	-30.3065
30.1664	2324.89	30.1664	2334.73	30.1664	-9.83121
30.183	2330.89	30.183	2306.58	30.183	24.3119
30.1996	2259.47	30.1996	2293.41	30.1996	-33.9466
30.2162	2264.46	30.2162	2298.46	30.2162	-33.9956
30.2329	2265.21	30.2329	2326.25	30.2329	-61.0396
30.2495	2351.86	30.2495	2382.23	30.2495	-30.3625
30.2661	2512.68	30.2661	2472.88	30.2661	39.8049
30.2828	2618.82	30.2828	2609.36	30.2828	9.4532
30.2994	2804.11	30.2994	2811.87	30.2994	-7.76594
30.3161	3087.04	30.3161	3084.67	30.3161	2.36587
30.3327	3484.59	30.3327	3437.49	30.3327	47.1048
30.3493	3848.44	30.3493	3877.49	30.3493	-29.0556
30.366	4325.65	30.366	4405.88	30.366	-80.2291
30.3826	4865.05	30.3826	5018.09	30.3826	-153.045
30.3992	5390.96	30.3992	5699.76	30.3992	-308.799
30.4159	5971.81	30.4159	6388.71	30.4159	-416.899
30.4325	6414.06	30.4325	7015.34	30.4325	-601.281
30.4491	6856.56	30.4491	7500.91	30.4491	-644.349
30.4658	7108.28	30.4658	7770.24	30.4658	-661.961
30.4824	7239.64	30.4824	7766.59	30.4824	-526.951
30.499	7281.59	30.499	7452.98	30.499	-171.386
30.5157	7178.45	30.5157	6894.03	30.5157	284.428
30.5323	6814.61	30.5323	6222.34	30.5323	592.268
30.5489	6322.41	30.5489	5514.82	30.5489	807.599
30.5656	5757.3	30.5656	4829.33	30.5656	927.967
30.5822	5070.82	30.5822	4205.15	30.5822	865.668
30.5988	4316.66	30.5988	3665.08	30.5988	651.586
30.6155	3689.36	30.6155	3236.2	30.6155	453.165
30.6321	3177.19	30.6321	2893.09	30.6321	284.103
30.6487	2739.18	30.6487	2624.69	30.6487	114.49
30.6654	2422.03	30.6654	2419.04	30.6654	2.99856
30.682	2244.24	30.682	2264.13	30.682	-19.8992
30.6987	2058.19	30.6987	2148.93	30.6987	-90.7396
30.7153	1979.53	30.7153	2065.93	30.7153	-86.3988
30.7319	1942.57	30.7319	2005.02	30.7319	-62.4446
30.7486	1820.46	30.7486	1958.89	30.7486	-138.435
30.7652	1832.2	30.7652	1924.49	30.7652	-92.288
30.7818	1805.48	30.7818	1899.67	30.7818	-94.1979
30.7985	1783	30.7985	1883	30.7985	-99.9992
30.8151	1795.24	30.8151	1873.91	30.8151	-78.6679
30.8317	1811.97	30.8317	1871.67	30.8317	-59.6991
30.8484	1844.68	30.8484	1873.99	30.8484	-29.3097
30.865	1888.13	30.865	1879.33	30.865	8.80077
30.8816	1941.07	30.8816	1885.65	30.8816	55.4238
30.8983	1973.79	30.8983	1890.55	30.8983	83.2383
30.9149	1974.04	30.9149	1889.81	30.9149	84.2281
30.9315	1965.05	30.9315	1880.4	30.9315	84.6483
30.9482	1895.13	30.9482	1862.6	30.9482	32.5257
30.9648	1849.68	30.9648	1837.58	30.9648	12.0988
30.9814	1803.98	30.9814	1807.51	30.9814	-3.53572
30.9981	1717.58	30.9981	1775.04	30.9981	-57.4679
31.0147	1716.33	31.0147	1742.97	31.0147	-26.6406
31.0313	1667.13	31.0313	1713.52	31.0313	-46.3903
31.048	1634.17	31.048	1687.34	31.048	-53.1726
31.0646	1617.94	31.0646	1664.58	31.0646	-46.6448
31.0813	1636.42	31.0813	1645.23	31.0813	-8.81252
31.0979	1591.72	31.0979	1629.11	31.0979	-37.3967
31.1145	1586.97	31.1145	1616.18	31.1145	-29.2091
31.1312	1579.23	31.1312	1605.65	31.1312	-26.4152
31.1478	1583.97	31.1478	1596.96	31.1478	-12.9824
31.1644	1583.97	31.1644	1589.76	31.1644	-5.7855
31.1811	1600.46	31.1811	1583.78	31.1811	16.6776
31.1977	1564.5	31.1977	1578.83	31.1977	-14.3316
31.2143	1623.18	31.2143	1574.81	31.2143	48.37
31.231	1568.74	31.231	1571.59	31.231	-2.84842
31.2476	1592.21	31.2476	1569.17	31.2476	23.0404
31.2642	1587.22	31.2642	1567.64	31.2642	19.5798
31.2809	1593.96	31.2809	1567.34	31.2809	26.6231
31.2975	1565	31.2975	1568.36	31.2975	-3.36318
31.3141	1568.99	31.3141	1570.95	31.3141	-1.95486
31.3308	1585.97	31.3308	1575.36	31.3308	10.616
31.3474	1578.23	31.3474	1581.88	31.3474	-3.64453
31.364	1583.47	31.364	1591.2	31.364	-7.72613
31.3807	1621.93	31.3807	1603.54	31.3807	18.3956
31.3973	1587.97	31.3973	1618.54	31.3973	-30.5658
31.4139	1612.69	31.4139	1635.95	31.4139	-23.2551
31.4306	1630.42	31.4306	1655.32	31.4306	-24.8921
31.4472	1679.37	31.4472	1675.81	31.4472	3.55642
31.4638	1672.62	31.4638	1695.11	31.4638	-22.4896
31.4805	1689.36	31.4805	1712.34	31.4805	-22.9845
31.4971	1739.3	31.4971	1726.38	31.4971	12.9236
31.5138	1752.04	31.5138	1737.11	31.5138	14.929
31.5304	1775.26	31.5304	1745.43	31.5304	29.835
31.547	1799.98	31.547	1752.9	31.547	47.082
31.5636	1793.99	31.5636	1764.01	31.5636	29.9812
31.5803	1827.2	31.5803	1782.48	31.5803	44.7259
31.5969	1797.24	31.5969	1810.3	31.5969	-13.0648
31.6136	1860.91	31.6136	1847.61	31.6136	13.3067
31.6302	1841.94	31.6302	1893.01	31.6302	-51.0694
31.6468	1879.39	31.6468	1944	31.6468	-64.6039
31.6635	1908.86	31.6635	1995.52	31.6635	-86.6639
31.6801	1989.27	31.6801	2041.57	31.6801	-52.3007
31.6967	2045.46	31.6967	2068.8	31.6967	-23.3394
31.7134	2097.9	31.7134	2073.22	31.7134	24.6804
31.73	2098.4	31.73	2053.68	31.73	44.7214
31.7466	2090.91	31.7466	2012.67	31.7466	78.2347
31.7633	2064.44	31.7633	1955.79	31.7633	108.651
31.7799	1986.52	31.7799	1890.21	31.7799	96.3152
31.7965	1859.17	31.7965	1823.45	31.7965	35.7121
31.8132	1792.74	31.8132	1761.8	31.8132	30.9396
31.8298	1663.88	31.8298	1707.32	31.8298	-43.4334
31.8464	1593.46	31.8464	1661.14	31.8464	-67.6744
31.8631	1559.75	31.8631	1623.49	31.8631	-63.7407
31.8797	1532.03	31.8797	1594.15	31.8797	-62.1195
31.8964	1536.78	31.8964	1572.83	31.8964	-36.0495
31.913	1497.57	31.913	1559.15	31.913	-61.5813
31.9296	1493.58	31.9296	1551.45	31.9296	-57.8757
31.9462	1516.3	31.9462	1549.81	31.9462	-33.5094
31.9629	1524.79	31.9629	1553.97	31.9629	-29.1766
31.9795	1502.07	31.9795	1564.15	31.9795	-62.0847
31.9962	1539.03	31.9962	1580.74	31.9962	-41.7162
32.0128	1554.26	32.0128	1604.37	32.0128	-50.1141
32.0294	1563.25	32.0294	1636.14	32.0294	-72.8893
32.0461	1635.92	32.0461	1676.65	32.0461	-40.7319
32.0627	1678.62	32.0627	1724.23	32.0627	-45.6063
32.0793	1714.83	32.0793	1777.31	32.0793	-62.4806
32.096	1723.32	32.096	1833.33	32.096	-110.015
32.1126	1803.73	32.1126	1888.69	32.1126	-84.965
32.1292	1867.66	32.1292	1936.65	32.1292	-68.9932
32.1459	1931.34	32.1459	1967.46	32.1459	-36.121
32.1625	1903.37	32.1625	1977.18	32.1625	-73.8085
32.1791	2014.49	32.1791	1964.2	32.1791	50.2912
32.1958	1964.05	32.1958	1930.09	32.1958	33.955
32.2124	1939.58	32.2124	1879.35	32.2124	60.2238
32.229	1950.81	32.229	1818.37	32.229	132.441
32.2457	1887.63	32.2457	1756.04	32.2457	131.59
32.2623	1808.47	32.2623	1696.92	32.2623	111.549
32.2789	1766.52	32.2789	1643.37	32.2789	123.153
32.2956	1681.62	32.2956	1596.65	32.2956	84.9639
32.3122	1628.17	32.3122	1557.27	32.3122	70.906
32.3288	1588.22	32.3288	1526.01	32.3288	62.2056
32.3455	1561.75	32.3455	1501.6	32.3455	60.1533
32.3621	1497.32	32.3621	1482.33	32.3621	14.9917
32.3787	1493.33	32.3787	1467.29	32.3787	26.036
32.3954	1499.82	32.3954	1455.65	32.3954	44.1666
32.412	1478.59	32.412	1446.65	32.412	31.9435
32.4286	1455.37	32.4286	1439.83	32.4286	15.5427
32.4453	1475.6	32.4453	1434.47	32.4453	41.1213
32.4619	1430.65	32.4619	1430.24	32.4619	0.40784
32.4785	1450.62	32.4785	1426.99	32.4785	23.6298
32.4952	1414.91	32.4952	1424.6	32.4952	-9.68576
32.5118	1438.89	32.5118	1423.02	32.5118	15.8641
32.5285	1395.19	32.5285	1422.3	32.5285	-27.1103
32.5451	1464.86	32.5451	1422.43	32.5451	42.4252
32.5617	1412.42	32.5617	1423.55	32.5617	-11.1312
32.5784	1451.12	32.5784	1425.54	32.5784	25.5795
32.595	1442.88	32.595	1428.38	32.595	14.5038
32.6116	1441.63	32.6116	1431.96	32.6116	9.67456
32.6283	1433.39	32.6283	1436.17	32.6283	-2.77434
32.6449	1407.17	32.6449	1440.73	32.6449	-33.5562
32.6615	1436.14	32.6615	1445.06	32.6615	-8.91913
32.6782	1449.13	32.6782	1448.59	32.6782	0.53506
32.6948	1469.6	32.6948	1451.05	32.6948	18.5513
32.7114	1441.88	32.7114	1452.43	32.7114	-10.549
32.7281	1464.11	32.7281	1453.19	32.7281	10.92
32.7447	1400.93	32.7447	1453.64	32.7447	-52.7103
32.7613	1453.12	32.7613	1454.36	32.7613	-1.23435
32.778	1473.1	32.778	1455.98	32.778	17.1155
32.7946	1465.61	32.7946	1458.81	32.7946	6.80092
32.8113	1457.12	32.8113	1462.75	32.8113	-5.63445
32.8279	1479.84	32.8279	1467.25	32.8279	12.5926
32.8445	1463.11	32.8445	1471.15	32.8445	-8.04332
32.8612	1470.35	32.8612	1473.53	32.8612	-3.17476
32.8778	1473.6	32.8778	1474.17	32.8778	-0.57669
32.8944	1475.85	32.8944	1472.54	32.8944	3.30299
32.9111	1467.86	32.9111	1468.15	32.9111	-0.29223
32.9277	1436.64	32.9277	1461.24	32.9277	-24.598
32.9443	1475.6	32.9443	1453.31	32.9443	22.289
32.961	1454.37	32.961	1445.39	32.961	8.98214
32.9776	1418.41	32.9776	1438.15	32.9776	-19.7391
32.9942	1439.14	32.9942	1432.06	32.9942	7.07949
33.0109	1437.64	33.0109	1427.46	33.0109	10.1784
33.0275	1457.12	33.0275	1424.76	33.0275	32.3606
33.0441	1416.91	33.0441	1424.28	33.0441	-7.36518
33.0608	1413.42	33.0608	1426.01	33.0608	-12.5921
33.0774	1419.16	33.0774	1430.18	33.0774	-11.0258
33.094	1415.66	33.094	1437.14	33.094	-21.4788
33.1107	1444.88	33.1107	1447.3	33.1107	-2.41971
33.1273	1444.63	33.1273	1461.71	33.1273	-17.0765
33.1439	1474.35	33.1439	1481.52	33.1439	-7.17307
33.1606	1493.83	33.1606	1507.21	33.1606	-13.3843
33.1772	1498.57	33.1772	1539.39	33.1772	-40.8248
33.1938	1541.02	33.1938	1578.72	33.1938	-37.6968
33.2105	1580.98	33.2105	1625.66	33.2105	-44.6858
33.2271	1653.9	33.2271	1680.91	33.2271	-27.0152
33.2437	1704.09	33.2437	1742.95	33.2437	-38.8561
33.2604	1845.18	33.2604	1809.59	33.2604	35.5954
33.277	1904.37	33.277	1877.25	33.277	27.1201
33.2936	1990.27	33.2936	1941.87	33.2936	48.4011
33.3103	2102.14	33.3103	1998.92	33.3103	103.223
33.3269	2115.13	33.3269	2039.63	33.3269	75.5
33.3436	2104.64	33.3436	2065.97	33.3436	38.6662
33.3602	2092.41	33.3602	2080.13	33.3602	12.2701
33.3768	2058.19	33.3768	2083.6	33.3768	-25.4094
33.3935	1990.02	33.3935	2077.87	33.3935	-87.8531
33.4101	1919.1	33.4101	2063.65	33.4101	-144.548
33.4267	1880.64	33.4267	2041.48	33.4267	-160.836
33.4434	1885.39	33.4434	2004.64	33.4434	-119.249
33.46	1893.63	33.46	1955.94	33.46	-62.3073
33.4766	1839.19	33.4766	1899.23	33.4766	-60.0418
33.4933	1874.15	33.4933	1838.34	33.4933	35.812
33.5099	1858.67	33.5099	1777.54	33.5099	81.1233
33.5265	1840.19	33.5265	1721.09	33.5265	119.103
33.5432	1804.73	33.5432	1671.98	33.5432	132.743
33.5598	1822.96	33.5598	1631.18	33.5598	191.78
33.5764	1772.51	33.5764	1599.07	33.5764	173.446
33.5931	1719.07	33.5931	1575.83	33.5931	143.245
33.6097	1690.86	33.6097	1561.48	33.6097	129.371
33.6263	1664.13	33.6263	1556.45	33.6263	107.682
33.643	1687.86	33.643	1561.61	33.643	126.251
33.6596	1677.37	33.6596	1576.67	33.6596	100.699
33.6763	1664.38	33.6763	1602.09	33.6763	62.29
33.6929	1710.58	33.6929	1638.44	33.6929	72.1426
33.7095	1729.31	33.7095	1686.43	33.7095	42.879
33.7261	1757.53	33.7261	1746.87	33.7261	10.6599
33.7428	1811.97	33.7428	1820.62	33.7428	-8.65543
33.7594	1896.87	33.7594	1907.2	33.7594	-10.3274
33.776	2017.99	33.776	2003.98	33.776	14.0059
33.7927	2131.11	33.7927	2107.44	33.7927	23.6675
33.8093	2185.55	33.8093	2212.67	33.8093	-27.1239
33.826	2256.47	33.826	2314.19	33.826	-57.717
33.8426	2328.89	33.8426	2404.34	33.8426	-75.4515
33.8592	2429.03	33.8592	2470.37	33.8592	-41.3412
33.8759	2481.97	33.8759	2520.38	33.8759	-38.4152
33.8925	2521.17	33.8925	2558.98	33.8925	-37.8029
33.9091	2588.1	33.9091	2592.26	33.9091	-4.15861
33.9258	2655.52	33.9258	2627.68	33.9258	27.8408
33.9424	2730.19	33.9424	2668.88	33.9424	61.3106
33.959	2740.43	33.959	2718.24	33.959	22.1916
33.9757	2799.36	33.9757	2768.61	33.9757	30.7489
33.9923	2766.15	33.9923	2808.18	33.9923	-42.0335
34.0089	2807.6	34.0089	2830.38	34.0089	-22.7751
34.0256	2806.35	34.0256	2829.95	34.0256	-23.5912
34.0422	2775.14	34.0422	2804.64	34.0422	-29.5045
34.0588	2778.39	34.0588	2757.24	34.0588	21.1497
34.0755	2690.98	34.0755	2692.77	34.0755	-1.7883
34.0921	2609.57	34.0921	2620.59	34.0921	-11.0127
34.1088	2522.17	34.1088	2545.41	34.1088	-23.2419
34.1254	2485.46	34.1254	2469.39	34.1254	16.079
34.142	2383.58	34.142	2400.35	34.142	-16.7684
34.1587	2357.61	34.1587	2339.8	34.1587	17.8021
34.1753	2304.67	34.1753	2285.79	34.1753	18.8772
34.1919	2254.97	34.1919	2232.43	34.1919	22.5464
34.2086	2176.06	34.2086	2175.03	34.2086	1.03543
34.2252	2100.15	34.2252	2112.76	34.2252	-12.6158
34.2418	2047.45	34.2418	2044.54	34.2418	2.91834
34.2585	1957.06	34.2585	1972.09	34.2585	-15.0318
34.2751	1949.07	34.2751	1898.97	34.2751	50.0971
34.2917	1826.95	34.2917	1831.13	34.2917	-4.17415
34.3084	1772.01	34.3084	1771.13	34.3084	0.88027
34.325	1700.34	34.325	1720.5	34.325	-20.1571
34.3416	1667.13	34.3416	1679.67	34.3416	-12.5398
34.3583	1603.95	34.3583	1648.61	34.3583	-44.6588
34.3749	1626.43	34.3749	1627.7	34.3749	-1.27235
34.3915	1572.24	34.3915	1615.59	34.3915	-43.3532
34.4082	1536.28	34.4082	1610.48	34.4082	-74.2056
34.4248	1528.79	34.4248	1610.98	34.4248	-82.1955
34.4414	1535.78	34.4414	1614.85	34.4414	-79.0733
34.4581	1536.53	34.4581	1620.44	34.4581	-83.9073
34.4747	1545.02	34.4747	1626.73	34.4747	-81.7113
34.4913	1599.96	34.4913	1633.6	34.4913	-33.6454
34.508	1599.71	34.508	1640.94	34.508	-41.23
34.5246	1669.63	34.5246	1649.73	34.5246	19.8999
34.5412	1698.6	34.5412	1662.15	34.5412	36.4489
34.5579	1725.07	34.5579	1681.12	34.5579	43.9464
34.5745	1817.46	34.5745	1710.72	34.5745	106.742
34.5911	1950.31	34.5911	1755.88	34.5911	194.429
34.6078	2034.22	34.6078	1819.26	34.6078	214.958
34.6244	2206.53	34.6244	1905.61	34.6244	300.919
34.641	2403.56	34.641	2019.49	34.641	384.068
34.6577	2526.67	34.6577	2165.46	34.6577	361.204
34.6743	2725.95	34.6743	2360.23	34.6743	365.713
34.691	2974.67	34.691	2597.76	34.691	376.91
34.7076	3187.68	34.7076	2878.15	34.7076	309.527
34.7242	3444.39	34.7242	3199.6	34.7242	244.794
34.7409	3770.03	34.7409	3556.34	34.7409	213.682
34.7575	4004.26	34.7575	3939.42	34.7575	64.8441
34.7741	4259.23	34.7741	4317.05	34.7741	-57.822
34.7908	4550.15	34.7908	4655.93	34.7908	-105.776
34.8074	4670.52	34.8074	4923.14	34.8074	-252.623
34.824	4782.64	34.824	5086.69	34.824	-304.05
34.8407	4739.69	34.8407	5114.56	34.8407	-374.873
34.8573	4632.06	34.8573	4966.45	34.8573	-334.391
34.8739	4567.63	34.8739	4707.19	34.8739	-139.559
34.8906	4314.91	34.8906	4371.21	34.8906	-56.2985
34.9072	3971.55	34.9072	3991.75	34.9072	-20.2024
34.9238	3685.62	34.9238	3600.53	34.9238	85.0931
34.9405	3335.76	34.9405	3228.97	34.9405	106.79
34.9571	2964.18	34.9571	2896.08	34.9571	68.095
34.9738	2599.09	34.9738	2603.98	34.9738	-4.89028
34.9904	2336.88	34.9904	2354.66	34.9904	-17.7797
35.007	2067.68	35.007	2147.15	35.007	-79.4705
35.0237	1804.48	35.0237	1980.79	35.0237	-176.31
35.0403	1674.12	35.0403	1854.86	35.0403	-180.741
35.0569	1590.97	35.0569	1755.06	35.0569	-164.093
35.0735	1511.81	35.0735	1676.82	35.0735	-165.015
35.0902	1454.87	35.0902	1615.78	35.0902	-160.91
35.1068	1469.6	35.1068	1568.24	35.1068	-98.6355
35.1235	1417.41	35.1235	1532.78	35.1235	-115.366
35.1401	1394.69	35.1401	1504.63	35.1401	-109.946
35.1567	1373.21	35.1567	1481.63	35.1567	-108.415
35.1734	1392.94	35.1734	1462.68	35.1734	-69.7411
35.19	1368.47	35.19	1446.93	35.19	-78.4656
35.2066	1312.53	35.2066	1433.88	35.2066	-121.355
35.2233	1294.3	35.2233	1423.19	35.2233	-128.895
35.2399	1317.77	35.2399	1414.19	35.2399	-96.4214
35.2565	1326.51	35.2565	1406.66	35.2565	-80.1496
35.2732	1303.54	35.2732	1400.45	35.2732	-96.9097
35.2898	1345.24	35.2898	1395.5	35.2898	-50.2534
35.3064	1308.78	35.3064	1391.9	35.3064	-83.1179
35.3231	1330.01	35.3231	1389.43	35.3231	-59.4203
35.3397	1346.74	35.3397	1388.09	35.3397	-41.349
35.3563	1331.26	35.3563	1387.79	35.3563	-56.5368
35.373	1352.73	35.373	1388.55	35.373	-35.8175
35.3896	1385.2	35.3896	1390.42	35.3896	-5.22431
35.4062	1363.72	35.4062	1393.45	35.4062	-29.7292
35.4229	1388.19	35.4229	1397.7	35.4229	-9.508
35.4395	1454.62	35.4395	1403.41	35.4395	51.2141
35.4562	1465.61	35.4562	1410.57	35.4562	55.0415
35.4728	1488.33	35.4728	1419.36	35.4728	68.9717
35.4894	1542.02	35.4894	1430.1	35.4894	111.923
35.5061	1571.99	35.5061	1443.04	35.5061	128.946
35.5227	1653.9	35.5227	1458.95	35.5227	194.943
35.5393	1685.86	35.5393	1479.04	35.5393	206.823
35.556	1742.05	35.556	1504.04	35.556	238.012
35.5726	1777.26	35.5726	1535.41	35.5726	241.846
35.5892	1845.43	35.5892	1575.09	35.5892	270.341
35.6059	1914.11	35.6059	1625.34	35.6059	288.763
35.6225	1932.33	35.6225	1691.09	35.6225	241.247
35.6391	2034.97	35.6391	1778.52	35.6391	256.446
35.6558	2140.6	35.6558	1890.06	35.6558	250.54
35.6724	2213.52	35.6724	2030.09	35.6724	183.431
35.689	2330.64	35.689	2202.83	35.689	127.805
35.7057	2547.89	35.7057	2412.15	35.7057	135.745
35.7223	2854.8	35.7223	2665.48	35.7223	189.325
35.7389	3056.57	35.7389	2962.66	35.7389	93.914
35.7556	3467.11	35.7556	3292.86	35.7556	174.259
35.7722	3847.69	35.7722	3646.48	35.7722	201.206
35.7888	4205.54	35.7888	4008.07	35.7888	197.468
35.8055	4361.11	35.8055	4357.5	35.8055	3.61349
35.8221	4541.16	35.8221	4654.74	35.8221	-113.585
35.8387	4533.92	35.8387	4853.22	35.8387	-319.298
35.8554	4515.44	35.8554	4933.48	35.8554	-418.042
35.872	4413.3	35.872	4886.76	35.872	-473.461
35.8886	4234.75	35.8886	4719.06	35.8886	-484.311
35.9053	4047.21	35.9053	4451.08	35.9053	-403.868
35.9219	3846.19	35.9219	4111.78	35.9219	-265.593
35.9385	3634.18	35.9385	3751.54	35.9385	-117.358
35.9552	3482.6	35.9552	3398.14	35.9552	84.4603
35.9718	3236.62	35.9718	3067.22	35.9718	169.407
35.9885	2993.89	35.9885	2770.04	35.9885	223.856
36.0051	2730.69	36.0051	2512.89	36.0051	217.798
36.0217	2508.44	36.0217	2304.82	36.0217	203.618
36.0384	2234	36.0384	2140.32	36.0384	93.675
36.055	2048.95	36.055	2013.26	36.055	35.6942
36.0716	1943.07	36.0716	1921.17	36.0716	21.9038
36.0883	1733.81	36.0883	1861.16	36.0883	-127.352
36.1049	1735.81	36.1049	1829.33	36.1049	-93.528
36.1215	1674.37	36.1215	1824.69	36.1215	-150.319
36.1382	1666.63	36.1382	1841.71	36.1382	-175.076
36.1548	1683.36	36.1548	1877.6	36.1548	-194.232
36.1714	1738.55	36.1714	1933.17	36.1714	-194.615
36.1881	1813.72	36.1881	2002.55	36.1881	-188.831
[truncated: 2,031 more rows]

## Sheet: Fig.2
data for panel b						data for panel c					data for panel f										data for panel h					data for panel i
2D islands		layer protrusions				urate concentration	v<010>	2SD			0 s		104 s		208 s		526 s				pH=11
[uvw]⋂101]	Frequency	[uvw]⋂101]	Frequency			mM	nm/s				Length	height	Length	height	Length	height	Length	height			urate concentration	v<010>	2SD			sigma	J2D	2SD	Rc	2SD
deg		deg				3.52977	0	0			nm	nm	nm	nm	nm	nm	nm	nm			mM	nm/s					#/um2/s		nm
66	1	66	1			3.97573	0	0			96.875	0.1	78.125	0.1	63.0625	0.11	12.4422	0.04958			2.69685	-0.00523	0.00129			0.85357	0.00356	0.00115	11.2632	1.25935
70	3	70	1			3.98868	0	0			101.562	0.11655	82.8125	0.24	67.75	0.02	15.5733	0.06633			2.94346	-0.00305	0.0003			0.96473	0.00424	0.00134	9.93182	0.35822
74	4	74	4			4.06807	0	0			106.25	0.00868	87.5	0.09	72.4375	0.1	18.7044	0.08364			3.42098	5e-05	0.00064291			0.98768	0.00718	0.00233	9.65385	0.38036
78	11	78	9			4.21435	0	0			110.938	0.10053	92.1875	0.13	77.125	0.23	21.8355	0.03371			4.06065	0.0055	0.001			1.02451	0.00841	0.00166	9	0.40452
82	6	82	10			4.40378	0.00246	0.0013			115.625	0.79209	96.875	0.45725	81.8125	1.11576	24.9666	-0.14845			5.77555	0.01018	0.0021			1.0604	0.01341	0.00217	8.78261	0.38766
86	9	86	27			4.56749	0.01771	0.00318			120.312	1.81515	101.562	1.01506	86.5	2.60554	28.0977	0.13445			7	0.0202	0.0009			1.15312	0.02442	0.00192	7.55172	0.23952
90	3	90	8			4.88668	0.02074	0.00321			125	1.90759	106.25	2.43817	91.1875	3.76247	31.2288	1.01634			7.99801	0.03498	0.00583
						5.49169	0.02808	0.00393			129.688	1.93325	110.938	2.72992	95.875	3.6543	34.3599	2.4			8.62388	0.0464	0.01549
						6.39449	0.03246	0.00587			134.375	2.0251	115.625	2.68907	100.562	3.67917	37.491	3.6			9.74995	0.09847	0.00992
						7.19637	0.03769	0.00458			139.062	1.7181	120.312	2.64767	105.25	3.70404	40.6221	4.7			10	0.11074	0.01504
						8.12575	0.04947	0.00432			143.75	1.80995	125	2.47379	109.938	3.59639	43.7532	5.412			10.4144	0.12404	0.02689
						8.22149	0.03985	0.01781			148.438	1.17029	129.688	2.23284	114.625	3.15538	46.8843	5.36263			10.8348	0.1421	0.02823
						8.32522	0.0276	0.00643			153.125	0.33035	134.375	2.25851	119.312	2.78063	50.0154	5.24658			12	0.20036	0.02532
						8.73201	0.0059	0.00126			157.812	0.1	139.062	2.1506	124	2.73924	53.1465	5.33001
						8.97625	0.00227	0.000943843			162.5	0.05	143.75	1.77715	128.688	2.83088	56.2776	5.21396
						9.45948	0.00476	0.00219			167.188	0.1	148.438	1.73576	133.375	2.78949	59.4087	5.16459
						9.8804	0.00537	0.00261			171.875	0.08	153.125	0.6	138.062	2.68132	62.5398	5.18134
													157.812	0.1	142.75	2.24032	65.671	5.26477
													162.5	0.01	147.438	1.86609	68.802	5.2154
													167.188	0.08	152.125	1.29205	71.9332	5.23272
													171.875	0.1	156.812	0.4	75.0643	5.18279
															161.5	0.1	78.1954	5.26678
															166.188	0.03	81.3265	5.21742
															170.875	0.05	84.4576	5.30085
															175.562	0.1	87.5887	5.38428
																	90.7198	5.40159
																	93.8509	4.81933
																	96.982	4.23708
																	100.113	4.18771
																	103.244	3.8055
																	106.375	3.55609
																	109.506	3.57341
																	112.638	3.65683
																	115.769	3.74026
																	118.9	3.29137
																	122.031	2.84248
																	125.162	2.65975
																	128.293	2.67706
																	131.424	2.76049
																	134.555	2.84392
																	137.686	2.79456
																	140.817	2.67851
																	143.949	2.69525
																	147.08	2.44641
																	150.211	1.79747
																	153.342	1.54806
																	156.473	0.7
																	159.604	0.1
																	162.735	0.04
																	165.866	0.1
																	168.997	0.07

## Sheet: Fig.3
data for panel b	Varient-temperature UV spectra							data for panel c								data for panel d											data for panel e	population				data for panel f				data for panel g	Variable temperature 13C NMR spectra of 10 mM urate (2-13C,1,3,7-15N3 atomic labeled) in 95% (v/v) H2O/D2O at pH 7 and pH 11
wavelength	1mM urate pH 7							wavenumber	1mM urate pH 11							wavenumber	18mM urate in D2O (pH 7)										T	[DKE-N3]-	[DKE-N9]-			1/T	ln K			Chemical shift	pH 11	Chemical shift	5	Chemical shift	15	Chemical shift	25	Chemical shift	35	Chemical shift	45	Chemical shift	55
nm	10 oC	30 oC	50 oC	70 oC	90 oC			nm	10 oC	30 oC	50 oC	70 oC	90 oC			cm-1	10 oC	20 oC	30 oC	40 oC	50 oC	60 oC	70 oC	80 oC			oC	%	%			K-1				ppm		ppm	oC	ppm	oC	ppm	oC	ppm	oC	ppm	oC	ppm	oC
210	1.1703	1.1837	1.1929	1.207	1.2245			200	2.0254	2.109	2.1651	2.2295	2.2657			1500.35	0.03411	0.03398	0.03448	0.03749	0.0405	0.016	0.02174	0.0311			10	87.4614	12.5386			0.00353	-1.94239			162.501	3.33946e-05	159.717	4431.73	159.716	-5169.51	159.715	-6634.99	159.716	1663.19	159.716	6727.33	159.717	-4860.91
210.1	1.1562	1.1692	1.1807	1.1907	1.2113			200.1	2.0287	2.1256	2.1536	2.2328	2.3085			1501.31	0.0358	0.0356	0.036	0.0388	0.04147	0.0179	0.02343	0.03169			20	83.9596	16.0404			0.00341	-1.65523			162.499	1.78812e-05	159.715	8014.84	159.713	-1244.04	159.713	-4836.41	159.714	-3044.82	159.714	2079.92	159.714	-4516.92
210.2	1.1398	1.1539	1.1641	1.1754	1.1971			200.2	2.0448	2.1174	2.1588	2.2045	2.2742			1502.28	0.03728	0.03696	0.03727	0.04021	0.04251	0.01986	0.02506	0.03344			30	80.8679	19.1321			0.0033	-1.44145			162.496	-7.1003e-05	159.712	12430.4	159.711	-2211.69	159.711	-1380.04	159.711	-8864.79	159.712	4065.01	159.712	-8207.88
210.3	1.1197	1.1339	1.1452	1.1568	1.1784			200.3	2.0371	2.1207	2.1478	2.2242	2.259			1503.24	0.0388	0.03842	0.03868	0.04168	0.0436	0.0219	0.02685	0.03535			40	78.1317	21.8683			0.00319	-1.27336			162.494	-0.000203462	159.71	7890.58	159.708	-1064.79	159.708	3764.13	159.709	-7918	159.709	1641.87	159.709	-6850.41
210.4	1.1042	1.117	1.1287	1.1422	1.1647			200.4	2.0199	2.0991	2.166	2.2118	2.2629			1504.2	0.04066	0.04015	0.04042	0.04324	0.04479	0.0239	0.02872	0.03649			50	76.117	23.883			0.00309	-1.1591			162.491	-0.000310575	159.708	8049.65	159.706	-291.487	159.706	3631.98	159.706	1902.26	159.707	1593.01	159.707	-9731.81
210.5	1.0887	1.1039	1.1152	1.1291	1.1499			200.5	2.034	2.0905	2.1554	2.2318	2.3044			1505.17	0.04254	0.04207	0.04239	0.04486	0.04605	0.02611	0.0308	0.03753			60	72.8637	27.1363			0.003	-0.98772			162.489	-0.000316835	159.705	7082.86	159.703	-1555.19	159.703	3834.83	159.704	6504.53	159.704	1824.44	159.705	-9510.56
210.6	1.0722	1.0882	1.1012	1.1153	1.1355			200.6	2.0367	2.1181	2.1582	2.2346	2.2693			1506.13	0.0453	0.04455	0.04392	0.04677	0.04758	0.02805	0.03222	0.03832			70	71.0714	28.9286			0.00291	-0.89885			162.487	-0.000165875	159.703	5893.85	159.701	-5015.04	159.701	2286.88	159.701	5143.26	159.702	64.0415	159.702	-4937.1
210.7	1.0576	1.0752	1.087	1.1006	1.1231			200.7	2.0398	2.1086	2.1613	2.2055	2.2909			1507.1	0.04776	0.04667	0.04566	0.04882	0.04925	0.03037	0.03426	0.04027			80	70.2477	29.7523			0.00283	-0.85912			162.484	9.47414e-05	159.7	7584.64	159.698	-5821.6	159.698	2362.18	159.699	900.126	159.699	-299.455	159.7	-2622.53
210.8	1.0466	1.0616	1.0757	1.0897	1.1122			200.8	2.0219	2.099	2.1368	2.224	2.3129			1508.06	0.04975	0.04843	0.04783	0.05086	0.05085	0.03277	0.03678	0.04218												162.482	0.000295608	159.698	7613.8	159.696	-3059.1	159.696	2815.88	159.697	-2104.85	159.697	-3459.72	159.697	-1964.52
210.9	1.0346	1.0504	1.0635	1.0777	1.101			200.9	2.0347	2.0897	2.1394	2.2108	2.2962			1509.03	0.05124	0.05001	0.04975	0.05239	0.05208	0.03483	0.03884	0.04335												162.479	0.000394185	159.695	7513.47	159.694	-2275.26	159.693	6164.53	159.694	4158.57	159.694	-5443.12	159.695	-1170.21
211	1.0197	1.0362	1.0507	1.0638	1.0876			201	2.0171	2.0924	2.1554	2.1982	2.2456			1509.99	0.05289	0.05193	0.05188	0.05377	0.05326	0.03683	0.04087	0.04371												162.477	0.000478601	159.693	8924.77	159.691	-4122.96	159.691	7973.52	159.692	4718.39	159.692	-10687.8	159.692	-6088.99
211.1	1.0021	1.0197	1.0342	1.0486	1.0722			201.1	2.0202	2.0955	2.1723	2.2013	2.2658			1510.95	0.05409	0.05347	0.05367	0.05473	0.05407	0.03848	0.04257	0.04359												162.475	0.00055814	159.69	7726.33	159.689	-2947.04	159.689	2415.66	159.689	-364.158	159.689	-10430.7	159.69	-3834.73
211.2	0.9866	1.0046	1.0197	1.0336	1.0576			201.2	2.0269	2.1021	2.1518	2.2079	2.2724			1511.92	0.0551	0.0545	0.05491	0.0555	0.05465	0.03978	0.04383	0.04354												162.472	0.000617452	159.688	6375.82	159.686	2420.11	159.686	-4606.21	159.687	-4346.58	159.687	-2273.52	159.687	-2408.49
211.3	0.9591	0.9758	0.9926	1.0084	1.0314			201.3	2.0195	2.093	2.1542	2.1956	2.2578			1512.88	0.05582	0.05529	0.05577	0.05598	0.05494	0.04075	0.04469	0.0434												162.47	0.000642435	159.686	4253.49	159.684	816.749	159.684	-5235.57	159.684	-4122.15	159.685	-1866.58	159.685	-5349.69
211.4	0.9454	0.9641	0.9788	0.9958	1.0192			201.4	2.013	2.096	2.1317	2.1987	2.2608			1513.85	0.05587	0.05511	0.05518	0.056	0.05477	0.04095	0.04445	0.04454												162.467	0.000591719	159.683	5828.12	159.681	-936.293	159.681	-3841.16	159.682	-9473.01	159.682	-2477.64	159.682	-6301.67
211.5	0.9345	0.9532	0.9675	0.985	1.0089			201.5	2.0156	2.0873	2.1343	2.2012	2.2634			1514.81	0.05602	0.05499	0.05489	0.05613	0.0547	0.04133	0.0446	0.04535												162.465	0.000515117	159.681	4180.13	159.679	-2774.74	159.679	-9048.81	159.679	-13916.8	159.68	-3624.08	159.68	-6128.62
211.6	0.9234	0.9416	0.958	0.974	0.9989			201.6	2.0085	2.0785	2.1365	2.2182	2.2334			1515.78	0.05648	0.05527	0.0551	0.05642	0.05485	0.04196	0.04519	0.04543												162.463	0.000460821	159.678	4415.96	159.676	-4055.6	159.676	-10863.1	159.677	-9222.74	159.677	-3001.47	159.678	-1181.85
211.7	0.9106	0.9296	0.9455	0.963	0.9861			201.7	2.0109	2.0702	2.1267	2.2058	2.268			1516.74	0.05706	0.05565	0.05534	0.0569	0.05517	0.04273	0.04586	0.04558												162.46	0.000356461	159.676	831.553	159.674	-4128.57	159.674	-4810.42	159.674	-1695.04	159.675	-5213.7	159.675	2385.71
211.8	0.8964	0.9147	0.9314	0.9482	0.9725			201.8	2.0138	2.0839	2.1296	2.1808	2.288			1517.7	0.05729	0.05632	0.05657	0.05757	0.05581	0.04427	0.04764	0.04645												162.458	0.000198264	159.673	-634.605	159.672	-6381.1	159.671	-3454.55	159.672	3442.78	159.672	-417.76	159.673	-1350.53
211.9	0.885	0.9027	0.9189	0.9371	0.9617			201.9	2.0078	2.0763	2.145	2.1839	2.2266			1518.67	0.05779	0.05713	0.05748	0.05824	0.05649	0.04561	0.049	0.04734												162.456	5.76542e-05	159.671	1066.23	159.669	-5513.7	159.669	-4150.18	159.67	2016.1	159.67	2918.19	159.67	-3729.44
212	0.8729	0.8909	0.9093	0.9257	0.949			202	2.0201	2.0794	2.1124	2.1737	2.2609			1519.63	0.05839	0.0577	0.05816	0.05901	0.05712	0.04668	0.04999	0.0484												162.453	-5.77983e-05	159.668	-3453.84	159.667	-5222.66	159.667	-6148.21	159.667	-947.072	159.667	3808.07	159.668	-4004.33
212.1	0.8612	0.8796	0.8961	0.9141	0.9377			202.1	2.0047	2.0716	2.1151	2.1764	2.2177			1520.6	0.05943	0.05869	0.0587	0.05963	0.05766	0.04746	0.05045	0.04851												162.451	-0.000187366	159.666	-807.237	159.664	-6366.75	159.664	-12144.5	159.665	-3987.45	159.665	1062.92	159.665	-1497.01
212.2	0.85	0.8686	0.8855	0.9035	0.9273			202.2	2.0014	2.0669	2.1206	2.1441	2.2232			1521.56	0.06036	0.05966	0.05952	0.06023	0.05814	0.04828	0.05104	0.04849												162.448	-0.000318905	159.664	5644.8	159.662	-2377.16	159.662	-10605.9	159.662	-3408.45	159.663	6472.34	159.663	-2497.72
212.3	0.8406	0.8599	0.8772	0.894	0.9186			202.3	1.9866	2.0691	2.1115	2.1585	2.2255			1522.53	0.06107	0.06028	0.06058	0.06083	0.05839	0.049	0.05186	0.04781												162.446	-0.000399969	159.661	6566.03	159.659	4306.47	159.659	-9071.19	159.66	-1785.54	159.66	5626.5	159.66	-8122.01
212.4	0.8313	0.8501	0.8673	0.8849	0.9102			202.4	1.9888	2.0421	2.1138	2.1608	2.1997			1523.49	0.06153	0.06081	0.06115	0.0609	0.05829	0.04925	0.05211	0.04673												162.444	-0.000487214	159.659	4420.04	159.657	8834.44	159.657	-5015.98	159.657	1810.82	159.658	109.631	159.658	-9130.86
212.5	0.8194	0.8381	0.856	0.8738	0.8975			202.5	1.9914	2.0542	2.0946	2.1633	2.1889			1524.45	0.0615	0.06051	0.06055	0.06047	0.05771	0.04887	0.0514	0.04615												162.441	-0.000623854	159.656	3845.2	159.654	8084.78	159.654	-2435.85	159.655	5093	159.655	1975.93	159.656	-5487.68
212.6	0.8069	0.826	0.8436	0.8613	0.8855			202.6	1.9862	2.0572	2.0977	2.1423	2.1919			1525.42	0.06068	0.05954	0.05953	0.05952	0.05667	0.04812	0.05034	0.0457												162.439	-0.000695881	159.654	3501.2	159.652	6747.39	159.652	2259.66	159.652	6840.94	159.653	6108.43	159.653	-1745.2
212.7	0.7961	0.815	0.8321	0.85	0.8739			202.7	1.9808	2.0505	2.09	2.1692	2.2081			1526.38	0.05975	0.05844	0.05826	0.05832	0.05546	0.04715	0.04911	0.04461												162.436	-0.000577712	159.651	5886.81	159.65	4419.7	159.649	-281.915	159.65	7190.52	159.65	4327.65	159.651	-2643.25
212.8	0.7862	0.8053	0.8231	0.8405	0.8649			202.8	1.9834	2.0346	2.0724	2.1361	2.1973			1527.35	0.05882	0.05723	0.05673	0.05701	0.05418	0.04593	0.04767	0.04296												162.434	-0.0002744	159.649	-2011.05	159.647	5395.13	159.647	-5591.17	159.648	4224.48	159.648	479.636	159.648	-5379.79
212.9	0.7763	0.7962	0.8129	0.8316	0.8551			202.9	1.9701	2.0462	2.0749	2.1386	2.1743			1528.31	0.05745	0.05588	0.05537	0.05556	0.0528	0.04485	0.04649	0.04137												162.432	4.98716e-05	159.646	-6890.88	159.645	9034.87	159.645	-5509.24	159.645	-3916.73	159.645	5873.78	159.646	-1440.77
213	0.7676	0.7867	0.8043	0.822	0.8463			203	1.9805	2.0306	2.0676	2.141	2.1768			1529.27	0.05606	0.05472	0.05433	0.05427	0.05162	0.04408	0.04569	0.0402												162.429	0.000196779	159.644	-3914.68	159.642	9011.33	159.642	-4504.27	159.643	-9286.7	159.643	8702.92	159.643	845.159
213.1	0.7602	0.7792	0.7968	0.8148	0.8379			203.1	1.9749	2.0242	2.0897	2.1211	2.1668			1530.24	0.05513	0.05387	0.05359	0.0534	0.0508	0.04358	0.04516	0.03931												162.427	0.000124109	159.642	-3329.79	159.64	9647.6	159.64	2128.1	159.64	-13008.9	159.641	5045.8	159.641	-1392.8
213.2	0.7531	0.7718	0.7897	0.8073	0.831			203.2	1.9645	2.0204	2.0652	2.1047	2.1716			1531.2	0.05489	0.05349	0.05315	0.05289	0.05025	0.0432	0.04473	0.03825												162.424	-6.76942e-05	159.639	-2855.28	159.637	4888.13	159.637	-996.595	159.638	-10341.6	159.638	4342.86	159.638	-5100.92
213.3	0.744	0.7631	0.7803	0.7981	0.8216			203.3	1.9678	2.0153	2.0685	2.0978	2.1515			1532.17	0.05488	0.05341	0.05319	0.05268	0.04994	0.04318	0.04471	0.03744												162.422	-0.000265877	159.637	-3500.31	159.635	5188.34	159.635	-5858.59	159.635	-8747.16	159.636	7283.63	159.636	-12163.3
213.4	0.7332	0.7527	0.7703	0.7883	0.8119			203.4	1.9558	2.0097	2.0528	2.0808	2.1542			1533.13	0.05507	0.05346	0.05321	0.05273	0.04979	0.04319	0.04458	0.03722												162.42	-0.000372046	159.634	-7630.56	159.632	6677.15	159.632	-12357.4	159.633	-9477.87	159.633	8381.31	159.634	-10138.2
213.5	0.7257	0.7442	0.7623	0.7799	0.8033			203.5	1.9584	2.0123	2.0464	2.0833	2.1455			1534.1	0.0555	0.05405	0.05396	0.05322	0.05009	0.04386	0.04521	0.03767												162.417	-0.000363079	159.632	-10245.5	159.63	6100.71	159.63	-12375.8	159.63	-6872.63	159.631	6040.13	159.631	-1368.43
213.6	0.718	0.7367	0.7551	0.772	0.7965			203.6	1.9538	2.0067	2.0401	2.0859	2.1056			1535.06	0.05672	0.05531	0.05493	0.05387	0.05067	0.04457	0.04584	0.03728												162.415	-0.000251487	159.629	-4104.71	159.628	1566.55	159.627	-3940.85	159.628	-5305.74	159.628	6720.45	159.629	1277.13
213.7	0.7103	0.7292	0.7468	0.7644	0.7874			203.7	1.9488	1.993	2.0337	2.088	2.1392			1536.02	0.05785	0.05641	0.05587	0.05464	0.05127	0.04535	0.04647	0.03763												162.412	-2.53738e-06	159.627	3305.49	159.625	1661.71	159.625	3857.27	159.626	-2868.15	159.626	2105.21	159.626	-1899.36
213.8	0.7038	0.722	0.7394	0.7577	0.7809			203.8	1.9304	2.0029	2.0273	2.0712	2.1305			1536.99	0.05886	0.05725	0.05661	0.0555	0.05184	0.04605	0.04698	0.03872												162.41	0.000327056	159.624	2620.97	159.623	2809.24	159.623	3124.84	159.623	-2981.79	159.623	-850.584	159.624	2508.03
213.9	0.6979	0.7164	0.7342	0.7514	0.7742			203.9	1.9392	1.9895	2.0378	2.0641	2.1119			1537.95	0.05994	0.05801	0.05714	0.05622	0.05236	0.04662	0.04732	0.03942												162.408	0.000541976	159.622	2502.43	159.62	1574.97	159.62	-127.62	159.621	-6953.18	159.621	-3097.72	159.621	2215.27
214	0.6921	0.7106	0.7279	0.746	0.7687			204	1.935	1.992	2.0236	2.0577	2.1144			1538.92	0.0612	0.0592	0.05731	0.05671	0.05287	0.04686	0.04709	0.03944												162.405	0.000517946	159.619	7802.35	159.618	-4360.23	159.618	2677.17	159.618	-6336.96	159.619	-1624.27	159.619	-1991.28
214.1	0.6853	0.7037	0.7212	0.7384	0.761			204.1	1.9248	1.98	1.995	2.0607	2.0881			1539.88	0.06209	0.0604	0.05888	0.0578	0.05378	0.04819	0.04862	0.04006												162.403	0.000296745	159.617	3894.67	159.615	-4917.87	159.615	1964.2	159.616	-3473.31	159.616	7203.21	159.616	-3920.82
214.2	0.6774	0.6954	0.7131	0.7304	0.7525			204.2	1.9166	1.9701	1.992	2.0394	2.0742			1540.85	0.06265	0.06109	0.06059	0.05887	0.05465	0.04971	0.0506	0.04091												162.4	-7.26676e-06	159.615	3108.58	159.613	2256.12	159.613	1290.76	159.613	2057.45	159.614	14481.1	159.614	-5894.93
214.3	0.6701	0.6884	0.7053	0.723	0.7452			204.3	1.9128	1.9585	1.987	2.0503	2.0766			1541.81	0.06287	0.06154	0.06151	0.05965	0.05532	0.05082	0.05186	0.04207												162.398	-0.000319745	159.612	2741.78	159.61	3792.31	159.61	-4558.55	159.611	4512.29	159.611	9740.14	159.612	-6842.33
214.4	0.6637	0.6818	0.6985	0.7159	0.7386			204.4	1.9088	1.9539	1.9747	2.0277	2.0611			1542.77	0.06375	0.06216	0.06181	0.06051	0.05606	0.05154	0.05237	0.04334												162.396	-0.000646615	159.61	-1278.62	159.608	3535.38	159.608	-8552.95	159.608	-321.243	159.609	9181.2	159.609	-11246.7
214.5	0.6577	0.6754	0.6924	0.7095	0.732			204.5	1.9105	1.9556	1.9836	2.0214	2.0716			1543.74	0.06459	0.06272	0.06204	0.06122	0.05668	0.05217	0.05283	0.04402												162.393	-0.000920023	159.607	-3489.58	159.606	43.4522	159.605	-6218.62	159.606	-1477.94	159.606	10605.4	159.607	-6606.7
214.6	0.6521	0.6698	0.6872	0.7038	0.7254			204.6	1.9004	1.9442	1.9784	2.0155	2.0477			1544.7	0.06494	0.06343	0.06319	0.06195	0.05749	0.05341	0.05436	0.04452												162.391	-0.000998756	159.605	-1727.42	159.603	-1051.34	159.603	-7549.85	159.604	2457.88	159.604	16235.5	159.604	-2985.05
214.7	0.6473	0.6651	0.6818	0.699	0.7202			204.7	1.8907	1.9397	1.9664	2.0023	2.0415			1545.67	0.06529	0.06424	0.06452	0.06291	0.0585	0.05494	0.0562	0.04547												162.388	-0.000872271	159.602	1912.19	159.601	-586.663	159.601	-8538.22	159.601	3214.28	159.601	14626.3	159.602	-3878.77
214.8	0.6427	0.6601	0.6766	0.694	0.7152			204.8	1.8937	1.9426	1.9625	1.9979	2.0283			1546.63	0.06565	0.06486	0.06504	0.06373	0.05938	0.05607	0.05732	0.04699												162.386	-0.000702509	159.6	2650.54	159.598	1463.24	159.598	-5694.29	159.599	2083.54	159.599	10418.5	159.599	-2523.49
214.9	0.6381	0.6548	0.6713	0.6881	0.7093			204.9	1.8791	1.9324	1.9517	1.9859	2.023			1547.6	0.06618	0.06565	0.066	0.06479	0.06048	0.05748	0.05886	0.04855												162.384	-0.000616578	159.597	3372.8	159.596	5906.94	159.596	-4899.41	159.596	-2286.71	159.597	9356.84	159.597	874.751
215	0.6315	0.6484	0.665	0.6814	0.7026			205	1.8871	1.9223	1.9475	1.9674	2.0027			1548.56	0.06685	0.06644	0.06693	0.06603	0.06172	0.05896	0.0604	0.05049												162.381	-0.000613405	159.595	666.078	159.593	9472.92	159.593	-2406.41	159.594	-4985.1	159.594	11562.7	159.594	-2979.94
215.1	0.6269	0.6434	0.6602	0.6765	0.697			205.1	1.8785	1.9128	1.9436	1.9699	1.998			1549.52	0.06787	0.06727	0.06771	0.06751	0.0631	0.06046	0.06188	0.05268												162.379	-0.000661407	159.593	-3174.21	159.591	6806.12	159.591	-3980.87	159.591	-2835.8	159.592	3910.36	159.592	-5798.07
215.2	0.6223	0.6389	0.6549	0.6714	0.6918			205.2	1.8697	1.909	1.927	1.9653	1.9858			1550.49	0.0686	0.06832	0.06909	0.06907	0.06468	0.06243	0.06405	0.05525												162.377	-0.00072452	159.59	-1933.17	159.588	4468.73	159.588	-6539.97	159.589	1562.13	159.589	2218.11	159.59	-6065.64
215.3	0.618	0.6343	0.65	0.6663	0.6869			205.3	1.8715	1.8879	1.9166	1.9474	1.9946			1551.45	0.0691	0.06943	0.0706	0.07045	0.06612	0.06439	0.06627	0.05738												162.374	-0.000756953	159.588	-4502.13	159.586	246.421	159.586	-7167.15	159.586	5479.18	159.587	-922.904	159.587	-5471.1
215.4	0.6138	0.6302	0.6462	0.6616	0.6822			205.4	1.8734	1.8898	1.9127	1.943	1.9826			1552.42	0.06983	0.07046	0.07185	0.07185	0.06753	0.0661	0.06821	0.05923												162.372	-0.000719757	159.585	-5018.88	159.583	-3157.08	159.583	-4197.72	159.584	4312.52	159.584	-4773.48	159.585	-4168.47
215.5	0.6107	0.6266	0.6419	0.6574	0.6779			205.5	1.8495	1.892	1.909	1.9328	1.9645			1553.38	0.0703	0.07114	0.07304	0.07302	0.06874	0.0677	0.07005	0.06085												162.369	-0.000631085	159.583	-4160.84	159.581	-3855.84	159.581	-6348.6	159.582	3560.51	159.582	870.138	159.582	-4408.2
215.6	0.6069	0.6232	0.6386	0.6533	0.6742			205.6	1.8494	1.8751	1.8913	1.9139	1.9501			1554.34	0.0707	0.07181	0.074	0.07406	0.06992	0.06916	0.07165	0.06255												162.367	-0.000528182	159.58	-5044.13	159.579	-3713.79	159.578	-13318.5	159.579	2188.41	159.579	2527.64	159.58	-6250.92
215.7	0.6031	0.6188	0.6344	0.6498	0.6694			205.7	1.8515	1.8668	1.8826	1.9102	1.946			1555.31	0.07108	0.07227	0.07445	0.07485	0.07076	0.07018	0.07268	0.06383												162.365	-0.000425194	159.578	-11045.5	159.576	-1060.88	159.576	-14142.2	159.577	2255.04	159.577	-520.487	159.577	-6927.45
215.8	0.5983	0.614	0.629	0.6448	0.6636			205.8	1.839	1.8638	1.8794	1.8901	1.9359			1556.27	0.07092	0.07223	0.0746	0.07513	0.07106	0.07069	0.07328	0.06439												162.362	-0.000329028	159.575	-8717.61	159.574	309.908	159.574	-5676.11	159.574	-6886.2	159.575	592.158	159.575	-6346.97
215.9	0.5948	0.6101	0.6252	0.6401	0.6591			205.9	1.8315	1.8459	1.8658	1.8868	1.926			1557.24	0.07003	0.07164	0.07468	0.07478	0.07082	0.07088	0.07378	0.06421												162.36	-0.000212642	159.573	33.9341	159.571	5.22656	159.571	-3244.8	159.572	-7367.02	159.572	1344.99	159.572	-9506.54
216	0.5921	0.6069	0.6216	0.6363	0.6553			206	1.8333	1.8526	1.8576	1.8728	1.8995			1558.2	0.07003	0.07147	0.07272	0.07377	0.0701	0.06943	0.07167	0.06225												162.357	-5.66497e-05	159.571	427.124	159.569	6143.16	159.569	-474.206	159.569	-7064.09	159.57	-4426.49	159.57	-9987.63
216.1	0.5888	0.6034	0.6175	0.6325	0.6518			206.1	1.8213	1.8497	1.8546	1.8748	1.8906			1559.17	0.06932	0.07054	0.07134	0.07286	0.06929	0.06844	0.0705	0.06108												162.355	0.000138438	159.568	-4906.13	159.566	10932.8	159.566	-1458.62	159.567	-7179.37	159.567	-5674.49	159.568	340.904
216.2	0.5859	0.6012	0.6148	0.6295	0.6481			206.2	1.8146	1.8375	1.8423	1.8668	1.8823			1560.13	0.06699	0.06882	0.07094	0.0715	0.06809	0.06802	0.07054	0.0606												162.353	0.00038762	159.566	-364.978	159.564	10556	159.564	-1988.67	159.564	-7591.48	159.565	-5307.71	159.565	4952.56
216.3	0.5838	0.5982	0.6119	0.627	0.6453			206.3	1.8085	1.8219	1.8357	1.8547	1.8696			1561.09	0.06567	0.06713	0.06951	0.07001	0.06659	0.06664	0.06914	0.05922												162.35	0.000618276	159.563	798.317	159.561	6852.34	159.561	-3582.85	159.562	-830.142	159.562	492.898	159.563	2013.31
216.4	0.5815	0.596	0.6098	0.624	0.6423			206.4	1.8021	1.8196	1.8241	1.8379	1.8473			1562.06	0.06414	0.06549	0.06781	0.06836	0.06493	0.06498	0.0674	0.05737												162.348	0.000713447	159.561	2217.62	159.559	4283.36	159.559	-5540.34	159.56	4739.64	159.56	887.191	159.56	-3302.26
216.5	0.5787	0.5929	0.6067	0.6206	0.6385			206.5	1.7955	1.8171	1.8171	1.8352	1.8541			1563.02	0.06209	0.06338	0.06568	0.06624	0.06294	0.06304	0.06534	0.05566												162.345	0.000674059	159.558	799.617	159.557	-10.5708	159.556	-4123.81	159.557	6675.99	159.557	-74.1787	159.558	2219.51
216.6	0.5762	0.5902	0.6034	0.6171	0.635			206.6	1.7935	1.8062	1.8105	1.8193	1.8374			1563.99	0.0601	0.06117	0.06342	0.06419	0.06098	0.06108	0.06324	0.05382												162.343	0.000580158	159.556	2437.19	159.554	-939.672	159.554	-4128.68	159.555	6321.18	159.555	191.145	159.555	6473.12
216.7	0.5742	0.5878	0.6008	0.6144	0.6322			206.7	1.7951	1.7993	1.7993	1.8122	1.8299			1564.95	0.05817	0.05913	0.06126	0.06223	0.05915	0.05928	0.06133	0.05194												162.341	0.000521755	159.553	2544.27	159.552	1127.4	159.552	-6046.21	159.552	2229.59	159.552	-6546.31	159.553	6216.12
216.8	0.5707	0.5841	0.5962	0.61	0.6269			206.8	1.7846	1.7969	1.7928	1.8011	1.814			1565.91	0.05625	0.05738	0.05962	0.06048	0.05761	0.05796	0.06009	0.05064												162.338	0.00052561	159.551	-412.029	159.549	-1162.7	159.549	-11381.7	159.55	-3699.42	159.55	-11371.1	159.55	787.548
216.9	0.5691	0.582	0.5944	0.6071	0.6243			206.9	1.7782	1.7903	1.7782	1.7945	1.807			1566.88	0.05473	0.05597	0.05828	0.05912	0.05642	0.05693	0.05913	0.04965												162.336	0.000535257	159.549	-5447.42	159.547	1193.65	159.547	-10611.1	159.547	-3297.36	159.548	-6880.22	159.548	-3946.16
217	0.5681	0.5808	0.5929	0.6056	0.6224			207	1.7803	1.7843	1.7764	1.7843	1.7966			1567.84	0.0535	0.05472	0.05715	0.05814	0.05557	0.05618	0.05846	0.04906												162.333	0.000521116	159.546	-10735.6	159.544	7123.09	159.544	-5791.06	159.545	-557.16	159.545	-3958.34	159.546	-4422.42
217.1	0.5667	0.5794	0.5916	0.6043	0.6204			207.1	1.7747	1.7747	1.767	1.7709	1.7826			1568.81	0.05266	0.0537	0.05622	0.05749	0.05498	0.05565	0.058	0.04877												162.331	0.000507262	159.544	-12149.8	159.542	3857.62	159.542	-5941.95	159.542	2463.49	159.543	-3329.6	159.543	-7296.51
217.2	0.5657	0.5779	0.5899	0.6022	0.6185			207.2	1.7653	1.7615	1.7615	1.7653	1.773			1569.77	0.05175	0.05309	0.05595	0.05709	0.05475	0.05571	0.05835	0.04894												162.329	0.000513234	159.541	-6407.24	159.539	-2303.35	159.539	-5259.96	159.54	4336.83	159.54	1587.25	159.541	-8710
217.3	0.5642	0.576	0.5877	0.5998	0.6157			207.3	1.7591	1.7629	1.7481	1.7517	1.7554			1570.74	0.05132	0.05295	0.0559	0.0571	0.05496	0.05621	0.05898	0.04966												162.326	0.000509056	159.539	-4131.64	159.537	-8112.6	159.537	-4836.5	159.537	-515.293	159.538	4261.28	159.538	-2410.14
217.4	0.5629	0.5746	0.5863	0.5979	0.6139			207.4	1.7614	1.7466	1.743	1.7466	1.7503			1571.7	0.05128	0.053	0.05575	0.05724	0.05523	0.05652	0.05926	0.05016												162.324	0.000466403	159.536	-8078.54	159.535	-7614.86	159.534	-4382.93	159.535	-556.517	159.535	9975.1	159.536	-672.891
217.5	0.5621	0.5736	0.5848	0.596	0.6123			207.5	1.7558	1.7485	1.7308	1.7378	1.7413			1572.66	0.05133	0.05311	0.05598	0.05746	0.05547	0.05691	0.05972	0.05055												162.321	0.000417763	159.534	-5346.58	159.532	-5655.8	159.532	-2210.1	159.533	881.878	159.533	8955.13	159.533	-6119.86
217.6	0.5614	0.5724	0.5832	0.5947	0.6099			207.6	1.7465	1.7429	1.7289	1.7254	1.7289			1573.63	0.05147	0.05333	0.05628	0.05763	0.05562	0.05718	0.06005	0.05052												162.319	0.000390306	159.531	-2580.17	159.53	-2991.06	159.53	917.149	159.53	1508.78	159.53	3167.24	159.531	-17846.2
217.7	0.5605	0.5716	0.5822	0.5934	0.6086			207.7	1.7482	1.7411	1.7137	1.7204	1.7204			1574.59	0.05142	0.05324	0.05623	0.0576	0.05557	0.05719	0.06005	0.05052												162.317	0.000382641	159.529	-0.53516	159.527	-3142.47	159.527	3981.36	159.528	1851.05	159.528	5404.3	159.528	-13585.4
217.8	0.5605	0.5712	0.5816	0.5925	0.6074			207.8	1.7499	1.7289	1.7154	1.7088	1.7121			1575.56	0.05122	0.05292	0.05546	0.05705	0.05516	0.05664	0.05922	0.0501												162.314	0.000396607	159.527	-3470.55	159.525	-5060.16	159.525	5177	159.525	813.822	159.526	2899.93	159.526	-8497.33
217.9	0.5601	0.5707	0.5806	0.5915	0.6062			207.9	1.7414	1.7277	1.7013	1.6981	1.7013			1576.52	0.05109	0.05271	0.05492	0.05657	0.05474	0.05606	0.05848	0.0494												162.312	0.000407255	159.524	-3401.69	159.522	-5306.66	159.522	4750.95	159.523	1011.52	159.523	433.978	159.523	-12323.4
218	0.5596	0.5701	0.5799	0.5906	0.6051			208	1.7401	1.7197	1.694	1.6909	1.694			1577.49	0.05083	0.05228	0.05478	0.05638	0.05437	0.05576	0.05827	0.04882												162.31	0.000368536	159.522	-1584.95	159.52	-5128.47	159.52	-1082.25	159.52	1598.9	159.521	-873.004	159.521	-9974.33
218.1	0.5593	0.5696	0.5792	0.5893	0.6035			208.1	1.7317	1.7086	1.6928	1.6805	1.6775			1578.45	0.05032	0.05187	0.0545	0.05576	0.05371	0.05523	0.05778	0.04784												162.307	0.000254969	159.519	-4347.92	159.517	-2454.13	159.517	-2501.27	159.518	-1470.67	159.518	-3437.86	159.519	-6985.26
218.2	0.5594	0.5689	0.579	0.5886	0.6027			208.2	1.7269	1.7073	1.6825	1.6648	1.6677			1579.41	0.04972	0.05126	0.05387	0.0549	0.05285	0.05436	0.05685	0.0467												162.305	6.70902e-05	159.517	-2130.75	159.515	336.089	159.515	-2616.65	159.515	-5622.37	159.516	-5603.87	159.516	-4770.68
218.3	0.5598	0.5691	0.5781	0.5883	0.6017			208.3	1.7253	1.6965	1.6723	1.6551	1.6523			1580.38	0.04902	0.05043	0.05295	0.05395	0.05191	0.05337	0.05571	0.04573												162.302	-0.000108422	159.514	1010.55	159.513	4064.21	159.512	-4490.62	159.513	-7080.9	159.513	-10153.9	159.514	-4643.44
218.4	0.5599	0.5694	0.5781	0.5873	0.601			208.4	1.7202	1.6979	1.6622	1.6565	1.6481			1581.34	0.04836	0.04964	0.05205	0.05303	0.05102	0.05241	0.05469	0.04475												162.3	-0.000153042	159.512	1785.45	159.51	3895.82	159.51	-10073.9	159.511	-9894.03	159.511	-7665.35	159.511	-1355.68
218.5	0.5602	0.5691	0.5776	0.5871	0.6003			208.5	1.7153	1.6873	1.6581	1.6443	1.6361			1582.31	0.04784	0.04899	0.0513	0.05225	0.05021	0.05156	0.05373	0.04379												162.298	-0.000129646	159.509	705.5	159.508	5546.88	159.508	-8443.9	159.508	-5307.18	159.508	-3574.45	159.509	-1773.73
218.6	0.5604	0.5692	0.5775	0.587	0.5999			208.6	1.714	1.6861	1.6489	1.6353	1.6274			1583.27	0.04737	0.04846	0.05071	0.05162	0.04955	0.05084	0.0529	0.0429												162.295	-0.000132366	159.507	4617.3	159.505	6481.67	159.505	-5664.21	159.506	-6006.67	159.506	-1489.04	159.506	-978.105
218.7	0.5608	0.5694	0.5775	0.5866	0.5994			208.7	1.7066	1.6793	1.6428	1.6269	1.6192			1584.24	0.0471	0.04815	0.05033	0.05112	0.04901	0.05027	0.05226	0.04202												162.293	-0.00013983	159.505	2938.62	159.503	5405.17	159.503	-1111.19	159.503	-5501.23	159.504	2255.97	159.504	-1343.36
218.8	0.5615	0.5701	0.5775	0.5862	0.5988			208.8	1.7023	1.6697	1.6367	1.6135	1.6036			1585.2	0.04703	0.04808	0.05018	0.05078	0.04865	0.04988	0.0518	0.04117												162.29	-0.000164577	159.502	-585.552	159.5	1392.4	159.5	-329.188	159.501	-2717.37	159.501	3624.84	159.501	1428.86
218.9	0.5625	0.5708	0.578	0.5864	0.5989			208.9	1.704	1.6685	1.6305	1.6077	1.5979			1586.16	0.04716	0.04813	0.05015	0.05064	0.04847	0.04965	0.05148	0.04064												162.288	-0.000201616	159.5	-3328.99	159.498	2736.71	159.498	-583.961	159.498	-200.044	159.499	4021.77	159.499	5558.44
219	0.5633	0.5709	0.5782	0.5863	0.5984			209	1.6996	1.6675	1.6194	1.5973	1.5902			1587.13	0.04745	0.04827	0.05015	0.05069	0.04843	0.04953	0.05124	0.04066												162.286	-0.00019347	159.497	-2204.26	159.495	2932.84	159.495	155.995	159.496	1789.84	159.496	4293.5	159.497	1528.74
219.1	0.5645	0.5719	0.5789	0.5865	0.5985			209.1	1.6924	1.6608	1.6137	1.5919	1.5734			1588.09	0.04807	0.04877	0.05055	0.05097	0.04858	0.04964	0.05123	0.04061												162.283	-0.000109541	159.495	3340.46	159.493	2738.48	159.493	3354.78	159.493	-596.817	159.494	2984.99	159.494	-4483.48
219.2	0.5652	0.5724	0.5791	0.5866	0.5981			209.2	1.697	1.6597	1.6104	1.5865	1.5683			1589.06	0.04887	0.04944	0.05109	0.05141	0.04889	0.04989	0.05137	0.0406												162.281	2.03426e-05	159.492	8997	159.491	4669.33	159.49	3228.43	159.491	-2904.18	159.491	2488.12	159.492	-6093.59
219.3	0.5664	0.5735	0.5802	0.5871	0.5985			209.3	1.6924	1.6502	1.602	1.5764	1.5586			1590.02	0.04982	0.05027	0.05179	0.05199	0.0493	0.05021	0.05157	0.04068												162.278	0.000108914	159.49	8727.77	159.488	9115.29	159.488	-292.874	159.489	-4706.99	159.489	4651.49	159.489	-5878.29
219.4	0.5674	0.5743	0.5803	0.5878	0.5988			209.4	1.6913	1.6415	1.5968	1.5671	1.5498			1590.98	0.05073	0.05109	0.05248	0.05253	0.04971	0.05052	0.05179	0.04078												162.276	0.000140986	159.487	2930.46	159.486	5848.32	159.486	-2819.55	159.486	-9844.84	159.486	-142.054	159.487	-4322.44
219.5	0.5684	0.5752	0.5808	0.5877	0.5989			209.5	1.6878	1.6438	1.5875	1.5586	1.5396			1591.95	0.05167	0.05193	0.05322	0.05312	0.05016	0.05091	0.05207	0.04089												162.274	0.000174493	159.485	-2370.59	159.483	7161.01	159.483	-1128.16	159.484	-8231.87	159.484	-1531.03	159.484	-4173.93
219.6	0.5694	0.576	0.5818	0.5882	0.5989			209.6	1.6867	1.6327	1.5847	1.5455	1.5253			1592.91	0.05243	0.0526	0.0538	0.05358	0.05048	0.05117	0.05223	0.04102												162.271	0.000183209	159.482	-6942.31	159.481	5887.92	159.481	-5252.75	159.481	-7972.99	159.482	513.799	159.482	-5587.02
219.7	0.5713	0.5772	0.5825	0.5889	0.5994			209.7	1.6855	1.6293	1.5751	1.541	1.519			1593.88	0.0531	0.05312	0.05415	0.05391	0.05066	0.05125	0.0522	0.04091												162.269	0.000106325	159.48	-4940.92	159.478	8729.22	159.478	-7572.24	159.479	-7083.3	159.479	-1111.82	159.479	-12274.2
219.8	0.5731	0.5788	0.5838	0.5902	0.6001			209.8	1.6844	1.6285	1.568	1.5346	1.5073			1594.84	0.0534	0.05333	0.05425	0.05397	0.05063	0.05118	0.05207	0.04067												162.266	-2.43991e-05	159.478	-4201.97	159.476	8408.83	159.476	-3650.45	159.476	-8225.56	159.477	-8759.92	159.477	-13300.2
219.9	0.5747	0.58	0.585	0.591	0.6008			209.9	1.6805	1.6278	1.5655	1.5264	1.5035			1595.81	0.05335	0.05327	0.0542	0.05375	0.05039	0.051	0.05188	0.04021												162.264	-0.000121719	159.475	-3722.9	159.473	9102.17	159.473	-2743.8	159.474	-7625.92	159.474	-4700	159.475	-7564.99
220	0.5764	0.581	0.5863	0.5918	0.6014			210	1.6845	1.6216	1.5603	1.5199	1.4936			1596.77	0.05293	0.05286	0.0538	0.05332	0.04998	0.05057	0.05143	0.03981												162.262	-0.000168467	159.473	-1449.35	159.471	8708.25	159.471	-7938.07	159.471	-4990.16	159.472	2958.1	159.472	-3010.31
220.1	0.5777	0.5831	0.5874	0.5926	0.6021			210.1	1.6804	1.6182	1.5554	1.5118	1.4843			1597.73	0.05227	0.05228	0.05327	0.05276	0.04947	0.05013	0.05102	0.03935												162.259	-0.000226201	159.47	-1956.58	159.469	5237.03	159.468	-7255.27	159.469	1042.44	159.469	2714.63	159.47	-5481.97
220.2	0.5795	0.5841	0.5887	0.5936	0.603			210.2	1.6821	1.6151	1.5488	1.5078	1.4772			1598.7	0.05144	0.05152	0.05259	0.05214	0.04894	0.04965	0.05058	0.03886												162.257	-0.000317181	159.468	-815	159.466	4629.08	159.466	-8919.07	159.467	3791.81	159.467	3743.87	159.467	-5196.24
220.3	0.5808	0.5856	0.5894	0.5946	0.6042			210.3	1.6785	1.6147	1.5448	1.4952	1.469			1599.66	0.05045	0.0506	0.05178	0.0515	0.04841	0.04917	0.05013	0.03858												162.254	-0.00038179	159.465	-1137.41	159.464	1423.88	159.464	-7927.57	159.464	1570.53	159.464	10593.8	159.465	-344.801
220.4	0.5829	0.5874	0.591	0.5957	0.6049			210.4	1.6775	1.6117	1.5404	1.4915	1.4622			1600.63	0.04937	0.04957	0.05081	0.05075	0.04781	0.0486	0.04957	0.03822												162.252	-0.000348412	159.463	72.9819	159.461	-1265.92	159.461	-7103.64	159.462	-1291.92	159.462	11594	159.462	-228.914
220.5	0.585	0.5893	0.5926	0.5971	0.606			210.5	1.676	1.6106	1.5338	1.4857	1.4536			1601.59	0.04831	0.04859	0.04988	0.04997	0.04721	0.04809	0.04911	0.03785												162.25	-0.000261208	159.46	249.872	159.459	-419.284	159.459	-7268.08	159.459	-1699.2	159.46	6102.84	159.46	-4035.35
220.6	0.5875	0.5913	0.594	0.5984	0.6066			210.6	1.6724	1.6055	1.5298	1.4806	1.4442			1602.56	0.04722	0.04758	0.04892	0.04913	0.04654	0.0475	0.04859	0.03728												162.247	-0.000219696	159.458	8066.49	159.456	2881.28	159.456	-10486.7	159.457	-972.846	159.457	2837.77	159.457	-9562.78
220.7	0.5901	0.5934	0.5961	0.6	0.6083			210.7	1.6793	1.6047	1.5255	1.4735	1.4378			1603.52	0.04623	0.04678	0.04827	0.04835	0.04592	0.04701	0.04823	0.03634												162.245	-0.000201255	159.456	11981.5	159.454	823.817	159.454	-11174.3	159.454	184.829	159.455	2829.78	159.455	-6433.14
220.8	0.5923	0.5953	0.5977	0.6021	0.6094			210.8	1.6806	1.6014	1.5193	1.4698	1.4299			1604.48	0.04501	0.04574	0.04739	0.04749	0.04523	0.04646	0.04777	0.03586												162.242	-0.000157892	159.453	13322.7	159.451	639.707	159.451	-9016.55	159.452	-1768.94	159.452	6536.42	159.453	-5128
220.9	0.5949	0.5975	0.5997	0.6033	0.6109			210.9	1.6764	1.6003	1.5185	1.4659	1.4295			1605.45	0.0438	0.04452	0.04619	0.04657	0.04445	0.04572	0.04701	0.03582												162.24	-0.000101825	159.451	17080	159.449	1548.7	159.449	-6073.71	159.449	-4359.83	159.45	9265.08	159.45	-4868.89
221	0.5967	0.5993	0.6009	0.6046	0.6121			211	1.6755	1.6021	1.5166	1.4612	1.4208			1606.41	0.04283	0.04346	0.04505	0.04568	0.04369	0.04492	0.04617	0.03534												162.238	-3.29657e-05	159.448	9841.32	159.446	968.043	159.446	-3546.48	159.447	-3047.48	159.447	11616.9	159.448	-1991.41
221.1	0.5986	0.6012	0.6029	0.6059	0.6129			211.1	1.6772	1.5972	1.511	1.4517	1.4108			1607.38	0.04197	0.0426	0.0442	0.0449	0.04302	0.04425	0.04551	0.03471												162.235	6.10189e-05	159.446	4335.62	159.444	3725.03	159.444	527.498	159.445	558.26	159.445	9556.58	159.445	734.867
221.2	0.6012	0.6037	0.6047	0.6083	0.6149			211.2	1.6789	1.5966	1.5073	1.447	1.404			1608.34	0.04119	0.04188	0.04353	0.04419	0.04238	0.04362	0.04491	0.03401												162.233	0.000133295	159.443	4380.85	159.442	3162.99	159.441	1593.4	159.442	3693.01	159.442	3136.26	159.443	4446.2
221.3	0.6041	0.606	0.6071	0.6099	0.6171			211.3	1.6795	1.5933	1.4999	1.4349	1.3878			1609.31	0.04075	0.04133	0.04283	0.04357	0.04175	0.04291	0.04416	0.03333												162.231	0.000132068	159.441	3758.25	159.439	3040	159.439	822.868	159.44	6375.47	159.44	-1028.27	159.44	-1389.45
221.4	0.6065	0.6088	0.6097	0.612	0.6185			211.4	1.6784	1.5905	1.4979	1.432	1.384			1610.27	0.04023	0.04086	0.04236	0.04298	0.0412	0.0424	0.04365	0.03279												162.228	0.000106069	159.438	4242.29	159.437	5362.72	159.437	-608.064	159.437	6221.89	159.438	2392.4	159.438	-5236.48
221.5	0.6096	0.6112	0.6116	0.6137	0.62			211.5	1.6822	1.5917	1.4939	1.4287	1.3772			1611.23	0.03993	0.04062	0.04215	0.04263	0.04084	0.04209	0.04332	0.0323												162.226	0.000124908	159.436	3300.73	159.434	8372.48	159.434	-979.23	159.435	2287.37	159.435	1969.2	159.435	-7455.53
221.6	0.612	0.6139	0.6139	0.6159	0.6213			211.6	1.6782	1.5887	1.4901	1.4256	1.372			1612.2	0.03984	0.04049	0.04195	0.0424	0.04059	0.04179	0.04295	0.03182												162.223	0.000190094	159.434	6973.71	159.432	7740.47	159.432	-1880.45	159.432	-1168.93	159.433	1225.91	159.433	-9135.98
221.7	0.6153	0.6162	0.6164	0.6178	0.6236			211.7	1.6823	1.586	1.4865	1.4169	1.3671			1613.16	0.04001	0.04054	0.04193	0.04233	0.04047	0.0416	0.04265	0.03155												162.221	0.00029275	159.431	7284.91	159.429	12255.4	159.429	-2950.47	159.43	-865.955	159.43	-2822.7	159.431	-7658.76
221.8	0.6175	0.6182	0.618	0.6194	0.6251			211.8	1.684	1.5898	1.4849	1.4144	1.3612			1614.13	0.04028	0.0407	0.04201	0.04234	0.04035	0.04142	0.0424	0.03134												162.219	0.000436132	159.429	5296.5	159.427	11026.3	159.427	-3153.93	159.427	1467.34	159.428	-3780.89	159.428	-5289.1
221.9	0.6199	0.6207	0.6201	0.6219	0.6267			211.9	1.6856	1.5871	1.4848	1.4103	1.3553			1615.09	0.04074	0.04101	0.04234	0.04256	0.04041	0.04144	0.0424	0.03125												162.216	0.000589227	159.426	391.678	159.424	8260.07	159.424	-4044.06	159.425	4257.71	159.425	-2179.76	159.426	-4628.39
222	0.6234	0.6234	0.6227	0.6236	0.6291			212	1.6896	1.5864	1.4796	1.4075	1.3494			1616.06	0.04123	0.04139	0.04245	0.04259	0.04046	0.04137	0.04215	0.03106												162.214	0.000695855	159.424	3322.13	159.422	11759.3	159.422	-3680.76	159.423	6735.07	159.423	4003.72	159.423	-1836.06
222.1	0.6269	0.6269	0.626	0.6268	0.6317			212.1	1.6857	1.5878	1.4777	1.4021	1.3447			1617.02	0.04226	0.04237	0.04318	0.04316	0.041	0.04178	0.0425	0.03144												162.211	0.000704247	159.421	7038.82	159.42	11968.2	159.419	-4740.96	159.42	6311.39	159.42	5713.12	159.421	878.063
222.2	0.6337	0.6329	0.6313	0.6315	0.6359			212.2	1.6951	1.5892	1.4776	1.3994	1.3403			1617.98	0.04341	0.04328	0.04412	0.04411	0.04169	0.04239	0.04317	0.03187												162.209	0.000603153	159.419	7433.67	159.417	6117.13	159.417	-4489.17	159.418	2269.07	159.418	5006.6	159.418	2363.76
222.3	0.6364	0.6357	0.6342	0.6338	0.6383			212.3	1.6937	1.5905	1.4724	1.3953	1.338			1618.95	0.04475	0.04466	0.04551	0.04516	0.04254	0.04325	0.04413	0.03208												162.207	0.000426335	159.416	7350.62	159.415	3743.42	159.415	-1547.36	159.415	346.001	159.416	2712.48	159.416	-6042.36
222.4	0.6397	0.6386	0.6365	0.6363	0.6408			212.4	1.6949	1.5876	1.472	1.3926	1.3334			1619.91	0.04631	0.04615	0.04689	0.0463	0.0435	0.04415	0.045	0.03269												162.204	0.000272281	159.414	6276.59	159.412	3742.91	159.412	-1434	159.413	-1582.86	159.413	5779.25	159.413	-7113.63
222.5	0.6423	0.641	0.6388	0.638	0.6423			212.5	1.6991	1.5891	1.4704	1.3876	1.3293			1620.88	0.04809	0.0477	0.04822	0.04763	0.04458	0.04519	0.04585	0.0341												162.202	0.000253751	159.412	5856.4	159.41	3995.71	159.41	-2838.12	159.41	-2922.85	159.411	9088.8	159.411	-3399.53
222.6	0.6449	0.6434	0.6411	0.6404	0.6441			212.6	1.7035	1.5908	1.4705	1.3841	1.3197			1621.84	0.05009	0.04941	0.04974	0.0491	0.04579	0.04626	0.04685	0.03527												162.199	0.00037686	159.409	5453.8	159.407	-163.359	159.407	-2406.21	159.408	-2203.56	159.408	8924.09	159.409	-5986.95
222.7	0.6489	0.6468	0.6444	0.6429	0.6465			212.7	1.705	1.5882	1.469	1.3831	1.3169			1622.81	0.05241	0.05145	0.05171	0.05097	0.04732	0.0477	0.04826	0.03655												162.197	0.000544015	159.407	9188.69	159.405	-3196.81	159.405	684.679	159.405	-1437.6	159.406	1242.51	159.406	-3817.77
222.8	0.6531	0.6508	0.6476	0.6464	0.6498			212.8	1.7037	1.5875	1.4687	1.3781	1.3127			1623.77	0.05527	0.05425	0.05454	0.05332	0.04932	0.04972	0.05032	0.03835												162.195	0.0006678	159.404	13076.2	159.402	-3883.24	159.402	2614.16	159.403	-1484.16	159.403	601.066	159.404	-5653.33
222.9	0.6558	0.6535	0.6503	0.6491	0.6524			212.9	1.708	1.5932	1.4657	1.3759	1.309			1624.73	0.05902	0.05774	0.05757	0.05601	0.05164	0.05189	0.05237	0.0403												162.192	0.00076038	159.402	7036.98	159.4	580.931	159.4	56.7715	159.401	1913.74	159.401	2773.04	159.401	-8242.37
223	0.6592	0.6567	0.6531	0.6516	0.6544			213	1.7119	1.5924	1.467	1.3747	1.306			1625.7	0.06286	0.06132	0.06069	0.05887	0.05408	0.05411	0.0545	0.0424												162.19	0.000866197	159.399	1795.86	159.398	-657	159.397	-3640.84	159.398	2301.41	159.398	5723.65	159.399	-6544.56
223.1	0.6625	0.6603	0.6557	0.6538	0.6573			213.1	1.7131	1.5936	1.4651	1.3734	1.3019			1626.66	0.06741	0.06547	0.06457	0.0624	0.05706	0.05694	0.05725	0.0451												162.187	0.000943192	159.397	-230.427	159.395	-1389.72	159.395	-1380.3	159.396	-1081.36	159.396	4183.58	159.396	-5131.37
223.2	0.6658	0.6626	0.659	0.6566	0.659			213.2	1.7143	1.5948	1.4633	1.3709	1.3021			1627.63	0.07274	0.07026	0.06898	0.06654	0.06052	0.06018	0.06037	0.04818												162.185	0.000913998	159.394	-410.941	159.393	-1961.01	159.393	-1112.38	159.393	-2328.91	159.393	7072.95	159.394	-8801.88
223.3	0.6686	0.6654	0.6612	0.6591	0.6612			213.3	1.7154	1.5959	1.4629	1.3672	1.2959			1628.59	0.07912	0.07636	0.07474	0.07168	0.06492	0.0645	0.06468	0.05223												162.183	0.000844897	159.392	796.219	159.39	-492.95	159.39	-488.699	159.391	1000.52	159.391	9913.35	159.391	-8854.84
223.4	0.6715	0.6679	0.6634	0.6611	0.6636			213.4	1.7227	1.5977	1.4632	1.3654	1.2916			1629.56	0.08574	0.08277	0.0807	0.07711	0.06964	0.06907	0.06916	0.05643												162.18	0.000833387	159.39	2271.69	159.388	4088.44	159.388	2899.88	159.388	3892.06	159.389	13226	159.389	-5562.42
223.5	0.6753	0.6713	0.6664	0.6639	0.6662			213.5	1.7268	1.5991	1.4631	1.3644	1.291			1630.52	0.09354	0.09022	0.0878	0.08361	0.07526	0.07454	0.07454	0.06144												162.178	0.00083302	159.387	5611.78	159.385	4428.19	159.385	1950.65	159.386	-3151.66	159.386	8287.77	159.386	-5848.21
223.6	0.6793	0.6751	0.6702	0.667	0.6694			213.6	1.7307	1.6003	1.4612	1.3643	1.2861			1631.48	0.1019	0.09824	0.09541	0.09062	0.08133	0.08042	0.08031	0.06698												162.175	0.000804006	159.385	10239.1	159.383	2782.33	159.383	-1014.98	159.383	-3776.97	159.384	2186.02	159.384	-6143.4
223.7	0.6832	0.679	0.6735	0.6703	0.6723			213.7	1.7347	1.6015	1.4639	1.3596	1.2834			1632.45	0.11109	0.10716	0.10396	0.09861	0.08826	0.08717	0.08697	0.07352												162.173	0.000761604	159.382	10948.6	159.38	7193.65	159.38	5609.18	159.381	1753.06	159.381	1690.97	159.382	-3056.01
223.8	0.6868	0.6826	0.6768	0.6736	0.6752			213.8	1.7332	1.6027	1.4622	1.3609	1.2827			1633.41	0.12028	0.11624	0.11288	0.10702	0.09562	0.09439	0.09421	0.08046												162.171	0.000698784	159.38	6861.06	159.378	7651.89	159.378	8582.77	159.378	3011.7	159.379	-169.791	159.379	1449.74
223.9	0.6904	0.6858	0.6801	0.6767	0.6775			213.9	1.737	1.6059	1.4633	1.3596	1.2808			1634.38	0.12872	0.12481	0.12168	0.11526	0.10293	0.10169	0.10167	0.08735												162.168	0.000618061	159.377	9586.18	159.376	5659.06	159.375	4554.13	159.376	-89.832	159.376	-1891.59	159.377	-1545.23
224	0.6943	0.6894	0.6835	0.6797	0.6809			214	1.7379	1.6068	1.4627	1.357	1.2769			1635.34	0.13823	0.13479	0.13144	0.12489	0.11168	0.11032	0.1103	0.09569												162.166	0.00052686	159.375	11451	159.373	513.537	159.373	-2857.1	159.374	-607.233	159.374	4036.88	159.374	-8405.04
224.1	0.6973	0.6926	0.686	0.682	0.6832			214.1	1.742	1.608	1.4625	1.356	1.2762			1636.3	0.14874	0.14557	0.14272	0.13617	0.12194	0.12085	0.12108	0.10643												162.163	0.000421742	159.372	8900.91	159.371	-1766.22	159.371	-11233.3	159.371	-3597.12	159.371	3794.69	159.372	-11191.8
224.2	0.7006	0.6954	0.6886	0.6846	0.686			214.2	1.7522	1.6118	1.4642	1.3566	1.2722			1637.27	0.15598	0.15318	0.15049	0.14463	0.12982	0.12873	0.1291	0.11473												162.161	0.00033079	159.37	8971.31	159.368	265.051	159.368	-6452.64	159.369	-6983.13	159.369	4802.49	159.369	-5800.26
224.3	0.7043	0.6993	0.6923	0.6876	0.6882			214.3	1.7534	1.613	1.4669	1.3543	1.2716			1638.23	0.16197	0.16024	0.15847	0.15278	0.13776	0.1373	0.13831	0.12392												162.159	0.000299856	159.368	10947.6	159.366	4746.58	159.366	1585.22	159.366	-5154.4	159.367	8321.06	159.367	-2613.97
224.4	0.7084	0.7029	0.696	0.6913	0.6917			214.4	1.7547	1.6143	1.4667	1.3545	1.2691			1639.2	0.16563	0.16495	0.16395	0.15878	0.14394	0.14413	0.14573	0.13167												162.156	0.00030715	159.365	11922.1	159.363	6345.3	159.363	1558.4	159.364	-3380.08	159.364	8338.97	159.364	-5996.58
224.5	0.7126	0.7069	0.6992	0.6944	0.6951			214.5	1.7587	1.6154	1.4664	1.3511	1.2665			1640.16	0.16744	0.16759	0.16745	0.16307	0.14868	0.14958	0.15194	0.13838												162.154	0.000335137	159.363	12355.2	159.361	2527.91	159.361	-3900.25	159.361	-4347.96	159.362	3673.93	159.362	-7188.19
224.6	0.7164	0.7102	0.7024	0.6977	0.6974			214.6	1.7629	1.6188	1.4662	1.3535	1.2641			1641.12	0.16655	0.16751	0.1682	0.16473	0.15107	0.15275	0.15593	0.14299												162.152	0.000414045	159.36	13720.4	159.358	-1748.17	159.358	-3409.32	159.359	-2239.38	159.359	2363.87	159.36	-5893.02
224.7	0.7203	0.7139	0.706	0.7006	0.7006			214.7	1.7668	1.6198	1.4701	1.3523	1.2624			1642.09	0.16369	0.16527	0.16669	0.16411	0.15135	0.15379	0.15778	0.14565												162.149	0.000454637	159.358	14581	159.356	1854.78	159.356	1695.48	159.356	4153.67	159.357	-178.451	159.357	-5354.64
224.8	0.7237	0.717	0.7089	0.7039	0.7035			214.8	1.7649	1.6229	1.4667	1.3499	1.2624			1643.05	0.15849	0.16051	0.16252	0.16072	0.14906	0.15214	0.15687	0.14559												162.147	0.000400474	159.355	12621.5	159.354	5356.76	159.353	-987.686	159.354	4495.84	159.354	-1819.61	159.355	12.6416
224.9	0.7266	0.7205	0.7122	0.7065	0.7065			214.9	1.769	1.6241	1.4665	1.3511	1.2618			1644.02	0.15187	0.15417	0.1567	0.15556	0.14501	0.14863	0.15406	0.14349												162.144	0.000334415	159.353	9194.67	159.351	11900.9	159.351	-3525.87	159.352	1918.62	159.352	-1522.23	159.352	153.764
225	0.7306	0.7236	0.715	0.7095	0.7087			215	1.7763	1.6256	1.4709	1.3504	1.2579			1644.98	0.14413	0.14648	0.14942	0.14877	0.13931	0.14327	0.14919	0.13923												162.142	0.000264555	159.35	12277.1	159.349	10286	159.349	-3014.96	159.349	114.971	159.349	3208.16	159.35	-4809.98
225.1	0.7342	0.7271	0.7187	0.7123	0.7119			215.1	1.7805	1.631	1.4707	1.3505	1.2573			1645.95	0.13461	0.13704	0.14002	0.13997	0.13176	0.13581	0.14201	0.13288												162.14	0.000189086	159.348	12942	159.346	7128.66	159.346	-5821	159.347	-4480.99	159.347	4035.55	159.347	-10555.7
225.2	0.7391	0.7322	0.7226	0.7164	0.7153			215.2	1.7756	1.632	1.4717	1.3493	1.2566			1646.91	0.12544	0.12746	0.13015	0.13104	0.12383	0.12763	0.13378	0.12547												162.137	0.000192173	159.346	11417	159.344	-514.548	159.344	-2315.95	159.344	-6838.25	159.345	7427.43	159.345	-8873.29
225.3	0.7436	0.7362	0.7268	0.7203	0.719			215.3	1.7858	1.6375	1.47	1.3505	1.2552			1647.88	0.11673	0.11861	0.1213	0.12271	0.11632	0.12003	0.12616	0.1182												162.135	0.000312613	159.343	5288.32	159.341	-6226.65	159.341	353.001	159.342	-5701.31	159.342	8325.93	159.342	-4301.36
225.4	0.747	0.7396	0.7303	0.7235	0.7216			215.4	1.793	1.6387	1.4726	1.3506	1.2546			1648.84	0.10746	0.10961	0.11254	0.11385	0.10843	0.11224	0.11836	0.11037												162.132	0.000463977	159.341	57.4702	159.339	-5810.34	159.339	-2116.79	159.339	-268.878	159.34	4848.92	159.34	3336.07
225.5	0.7513	0.7435	0.7335	0.7267	0.7254			215.5	1.7939	1.6396	1.4765	1.3505	1.2546			1649.8	0.09938	0.10155	0.10444	0.1058	0.10117	0.10492	0.11079	0.10289												162.13	0.000553373	159.338	-995.631	159.336	-1970.59	159.336	-2427.2	159.337	1105.39	159.337	7345.9	159.338	5622.86
225.6	0.7549	0.7464	0.7363	0.7297	0.7278			215.6	1.7949	1.6427	1.476	1.3514	1.2539			1650.77	0.09193	0.09398	0.09691	0.09835	0.09426	0.09784	0.10344	0.09545												162.128	0.00058492	159.336	106.752	159.334	-4157.58	159.334	2742.38	159.334	3201.8	159.335	5441.5	159.335	6879.07
225.7	0.7575	0.7499	0.7398	0.7327	0.7301			215.7	1.8023	1.644	1.4773	1.3505	1.2525			1651.73	0.08544	0.08754	0.09058	0.09174	0.08821	0.09176	0.09711	0.08871												162.125	0.000635816	159.333	6197.76	159.332	-3829.4	159.331	-1132.39	159.332	1247.88	159.332	2.17139	159.333	11025.6
225.8	0.7613	0.753	0.7428	0.7352	0.7331			215.8	1.8003	1.6472	1.4784	1.3505	1.251			1652.7	0.07783	0.08067	0.08234	0.08362	0.08105	0.08387	0.08842	0.0801												162.123	0.000844659	159.331	15387.6	159.329	-1502.44	159.329	-8275.57	159.33	1320.15	159.33	2358.57	159.33	4468.2
225.9	0.7655	0.7566	0.7459	0.739	0.7365			215.9	1.8078	1.6507	1.4811	1.3497	1.2515			1653.66	0.07151	0.0736	0.07511	0.07697	0.07471	0.07697	0.08107	0.07309												162.12	0.00122	159.328	15257.7	159.327	3545.99	159.327	-10004.5	159.327	7252.39	159.327	9937.87	159.328	-386.813
226	0.7701	0.7609	0.7501	0.7422	0.74			216	1.8119	1.6539	1.4822	1.3507	1.2516			1654.62	0.06669	0.06837	0.07107	0.07266	0.07029	0.07277	0.07702	0.06855												162.118	0.0016	159.326	18878.3	159.324	4046.07	159.324	-2956.64	159.325	8601.63	159.325	11928.9	159.325	-98.4619
226.1	0.7736	0.7649	0.7538	0.7461	0.7429			216.1	1.8099	1.655	1.4833	1.3507	1.251			1655.59	0.06246	0.06411	0.06663	0.0682	0.066	0.06826	0.07216	0.06357												162.116	0.00184	159.323	15792.9	159.322	2325.16	159.322	2623.01	159.322	5800.81	159.323	11058.7	159.323	-2157
226.2	0.7773	0.768	0.7573	0.7488	0.7459			216.2	1.8172	1.6582	1.4843	1.3529	1.2495			1656.55	0.05877	0.06031	0.06253	0.0641	0.06206	0.06404	0.06747	0.05874												162.113	0.00193	159.321	10909.9	159.319	2340.36	159.319	5310.12	159.32	2152.09	159.32	7260.42	159.32	-6125.62
226.3	0.7809	0.7715	0.7605	0.7523	0.7489			216.3	1.8149	1.6569	1.4837	1.3537	1.2487			1657.52	0.05524	0.05672	0.05888	0.0603	0.05844	0.06023	0.06332	0.05434												162.111	0.00189	159.319	7614.85	159.317	1512	159.317	3480.28	159.317	-4543.45	159.318	5145.23	159.318	-5641.36
226.4	0.7842	0.775	0.7635	0.7552	0.7522			216.4	1.8254	1.6601	1.4877	1.3547	1.2514			1658.48	0.05213	0.05354	0.05566	0.05696	0.05521	0.0568	0.05959	0.05032												162.108	0.00184	159.316	3353.85	159.314	3938.25	159.314	4196.47	159.315	-6136.04	159.315	8635.12	159.316	-7735.98
226.5	0.7874	0.7782	0.7666	0.758	0.7546			216.5	1.8297	1.6611	1.4858	1.3547	1.2499			1659.45	0.0494	0.05069	0.05272	0.05393	0.0523	0.05367	0.05619	0.04671												162.106	0.00184	159.314	496.014	159.312	7500.34	159.312	7923.9	159.312	-3060.76	159.313	12932.2	159.313	-6816.6
226.6	0.7904	0.7807	0.769	0.7606	0.7572			216.6	1.8278	1.6669	1.4886	1.3549	1.2495			1660.41	0.04709	0.04824	0.05008	0.05124	0.04963	0.05076	0.05298	0.04339												162.104	0.00184	159.311	3522.55	159.31	9386.45	159.309	3295.58	159.31	174.957	159.31	13780.3	159.311	-5108.54
226.7	0.7939	0.7841	0.7719	0.7635	0.7598			216.7	1.8319	1.6678	1.491	1.3559	1.2488			1661.37	0.04513	0.04611	0.04785	0.04891	0.04729	0.04824	0.05022	0.04044												162.101	0.00175	159.309	7504.68	159.307	8595.17	159.307	-7091.96	159.308	1386.68	159.308	13604.4	159.308	1239.07
226.8	0.7988	0.7888	0.7763	0.7676	0.7636			216.8	1.8405	1.6699	1.4945	1.3558	1.2492			1662.34	0.04339	0.04423	0.04608	0.04691	0.04528	0.0461	0.04793	0.03782												162.099	0.00163	159.306	11282.3	159.305	6795.71	159.304	-8668.25	159.305	630.744	159.305	8810.99	159.306	5896.1
226.9	0.8027	0.7925	0.7799	0.7711	0.7671			216.9	1.8382	1.6708	1.4955	1.3578	1.2493			1663.3	0.04174	0.04258	0.04442	0.04495	0.04343	0.0441	0.04579	0.03529												162.096	0.00156	159.304	8480.38	159.302	5415.49	159.302	-5910.91	159.303	-246.571	159.303	5622.12	159.303	3966.95
227	0.8066	0.7968	0.7838	0.7745	0.7703			217	1.8422	1.6716	1.4948	1.3575	1.2509			1664.27	0.04063	0.04136	0.04275	0.04337	0.04191	0.04233	0.04371	0.03323												162.094	0.00159	159.301	8382.65	159.3	2557.07	159.3	-619.367	159.3	-2268.74	159.301	7388.25	159.301	3563.43
227.1	0.8106	0.8002	0.7872	0.7778	0.7735			217.1	1.8463	1.6769	1.4971	1.3594	1.2492			1665.23	0.03944	0.04009	0.04132	0.04199	0.04056	0.04083	0.04205	0.03176												162.092	0.00163	159.299	8535.95	159.297	2598.95	159.297	1569.82	159.298	-3430.37	159.298	5838.43	159.298	2574.59
227.2	0.8142	0.8037	0.7906	0.7807	0.7764			217.2	1.8473	1.6778	1.4965	1.3582	1.2485			1666.19	0.03856	0.03908	0.04022	0.04086	0.03943	0.03957	0.04062	0.03033												162.089	0.00163	159.297	8785.43	159.295	9410.17	159.295	1388.58	159.295	-292.411	159.296	3906.99	159.296	1569.94
227.3	0.8174	0.8067	0.7937	0.7837	0.7794			217.3	1.8418	1.6811	1.4976	1.3593	1.2504			1667.16	0.03794	0.0383	0.03936	0.03994	0.03845	0.03849	0.03941	0.029												162.087	0.00156	159.294	11672.6	159.292	11239.2	159.292	1590.78	159.293	-1658.43	159.293	9592.7	159.294	-3547.6
227.4	0.8207	0.8096	0.796	0.786	0.7815			217.4	1.8463	1.6824	1.5003	1.3606	1.2517			1668.12	0.03764	0.03766	0.03868	0.03928	0.03772	0.03761	0.03842	0.02785												162.084	0.00143	159.292	10361.9	159.29	3004.05	159.29	2562.1	159.29	-4285.46	159.291	11393.8	159.291	-897.941
227.5	0.8239	0.8131	0.7994	0.7894	0.7855			217.5	1.8505	1.6855	1.5042	1.3594	1.2485			1669.09	0.03699	0.03705	0.03829	0.03861	0.03703	0.03694	0.03775	0.02705												162.082	0.00124	159.289	9305.49	159.287	-915.614	159.287	966.877	159.288	-2187.38	159.288	7143.76	159.289	278.812
227.6	0.832	0.8209	0.8066	0.7969	0.7918			217.6	1.8548	1.6866	1.5038	1.3625	1.2511			1670.05	0.03668	0.03681	0.038	0.03817	0.03658	0.03649	0.03726	0.02653												162.08	0.0011	159.287	16392.3	159.285	3161.17	159.285	-3481.88	159.286	2634.29	159.286	5222.63	159.286	-3413.34
227.7	0.8359	0.8238	0.8099	0.7994	0.7947			217.7	1.8524	1.6874	1.5046	1.3634	1.252			1671.02	0.03688	0.03672	0.03743	0.03794	0.03628	0.03591	0.03644	0.0258												162.077	0.00108	159.284	20883.5	159.283	5819	159.282	-8083.48	159.283	6904.55	159.283	3779.1	159.284	-1125.74
227.8	0.8397	0.8277	0.8137	0.8029	0.7982			217.8	1.8532	1.6883	1.5055	1.3621	1.2528			1671.98	0.03695	0.03678	0.03746	0.03787	0.03614	0.03573	0.03618	0.02543												162.075	0.00117	159.282	16563.6	159.28	5311.45	159.28	-8864.25	159.281	5898.19	159.281	1041.77	159.281	1880.2
227.9	0.8425	0.8309	0.8166	0.8055	0.8008			217.9	1.8573	1.6868	1.5062	1.365	1.2503			1672.94	0.037	0.03691	0.03753	0.03774	0.036	0.03558	0.03594	0.02506												162.073	0.00129	159.279	14167.3	159.278	5405.04	159.278	-5372.34	159.278	6292.09	159.279	5140.47	159.279	5534.46
228	0.8457	0.8336	0.8192	0.8085	0.8033			218	1.8583	1.69	1.5072	1.3659	1.2512			1673.91	0.03702	0.03692	0.03778	0.03774	0.03594	0.03558	0.036	0.02493												162.07	0.0013	159.277	17074.6	159.275	9510.91	159.275	-1832.68	159.276	10316.5	159.276	4277.28	159.276	8406.55
228.1	0.8489	0.8367	0.822	0.8117	0.8062			218.1	1.8594	1.6888	1.5083	1.3649	1.2523			1674.87	0.03676	0.03679	0.03818	0.03771	0.03589	0.03573	0.03637	0.02503												162.068	0.00119	159.275	16065.7	159.273	9568.13	159.273	1862.52	159.273	8382.73	159.274	-2202.28	159.274	6354.47
228.2	0.8523	0.8406	0.8255	0.8144	0.8091			218.2	1.8569	1.6919	1.5091	1.3657	1.2524			1675.84	0.03708	0.0371	0.0384	0.03789	0.03602	0.0358	0.0364	0.02518												162.065	0.00105	159.272	14468.7	159.27	5185.27	159.27	2718.31	159.271	2148.56	159.271	-3553.36	159.272	4278.42
228.3	0.8564	0.8446	0.8291	0.818	0.8127			218.3	1.8611	1.6928	1.51	1.3656	1.2525			1676.8	0.03775	0.03753	0.03802	0.03796	0.03607	0.03545	0.03569	0.02483												162.063	0.000996001	159.27	19254.8	159.268	5416.53	159.268	-268.422	159.268	849.07	159.269	-2868.98	159.269	7893.23
228.4	0.8605	0.8481	0.8327	0.8213	0.8162			218.4	1.862	1.6937	1.5095	1.3665	1.2525			1677.77	0.03811	0.03792	0.0383	0.03823	0.03627	0.03558	0.03582	0.02493												162.061	0.00103	159.267	19041.1	159.265	7362.2	159.265	-448.945	159.266	-3628.89	159.266	1230.29	159.267	11332.6
228.5	0.8642	0.8514	0.8357	0.8245	0.8191			218.5	1.8597	1.6925	1.509	1.3664	1.2527			1678.73	0.03852	0.0383	0.03864	0.03856	0.03653	0.03581	0.03605	0.02501												162.058	0.00117	159.265	16219.1	159.263	14014.7	159.263	2869.75	159.264	-6118.3	159.264	395.746	159.264	11667.9
228.6	0.8669	0.8545	0.839	0.8275	0.822			218.6	1.8637	1.6954	1.5126	1.3671	1.2534			1679.69	0.0392	0.03873	0.03888	0.03907	0.03693	0.03605	0.03617	0.02519												162.056	0.00136	159.262	17216.4	159.261	14164.8	159.26	-1688.31	159.261	-7021.16	159.261	-4896.8	159.262	8208.42
228.7	0.8708	0.8576	0.842	0.8306	0.8252			218.7	1.8612	1.6962	1.512	1.3679	1.255			1680.66	0.0396	0.03913	0.03933	0.03957	0.0374	0.0365	0.03662	0.02579												162.053	0.00147	159.26	17118.9	159.258	10461.8	159.258	454.538	159.259	-10584.7	159.259	-6809.27	159.259	3621
228.8	0.8735	0.8602	0.8445	0.8328	0.8276			218.8	1.862	1.697	1.5127	1.3687	1.2526			1681.62	0.03975	0.03953	0.04005	0.04001	0.03783	0.03714	0.03738	0.02643												162.051	0.00145	159.257	13055.9	159.256	10448.3	159.256	-3033.76	159.256	-6626.76	159.256	-1339.7	159.257	-669.262
228.9	0.8758	0.8633	0.8473	0.835	0.8293			218.9	1.86	1.6961	1.514	1.3679	1.2531			1682.59	0.03993	0.03975	0.0407	0.04051	0.03826	0.0377	0.03815	0.02701												162.049	0.00135	159.255	15106.3	159.253	11762.2	159.253	-12152.8	159.254	-7958.26	159.254	2042.03	159.254	154.325
229	0.8795	0.8663	0.8505	0.8384	0.8324			219	1.8609	1.6947	1.512	1.3688	1.254			1683.55	0.04095	0.0403	0.04035	0.04101	0.03873	0.03759	0.03772	0.02699												162.046	0.00126	159.253	14930.3	159.251	13683	159.251	-11522.3	159.251	-3166.7	159.252	-3141.55	159.252	747.059
229.1	0.883	0.87	0.8535	0.8425	0.8356			219.1	1.8618	1.6956	1.5143	1.3707	1.2524			1684.52	0.04176	0.04114	0.03976	0.04113	0.03914	0.03747	0.03702	0.02704												162.044	0.00121	159.25	12284.2	159.248	12951.9	159.248	-7458.61	159.249	2393.81	159.249	944.062	159.25	-48.2949
229.2	0.8867	0.8731	0.8571	0.8446	0.8382			219.2	1.8594	1.6942	1.5137	1.3706	1.2549			1685.48	0.04138	0.04123	0.04115	0.04172	0.03982	0.03888	0.03903	0.02865												162.041	0.00119	159.248	11309.7	159.246	7680.51	159.246	-5108.74	159.246	2799.56	159.247	588.318	159.247	-86.0664
229.3	0.8895	0.8761	0.8592	0.8472	0.8416			219.3	1.857	1.6951	1.5146	1.3693	1.2542			1686.44	0.04102	0.04112	0.04174	0.04211	0.04013	0.03955	0.04006	0.02937												162.039	0.00119	159.245	12432.5	159.243	1181.75	159.243	-1450	159.244	1354.87	159.244	424.833	159.245	-4088.16
229.4	0.8921	0.8783	0.8622	0.8501	0.8437			219.4	1.8609	1.6936	1.5124	1.3721	1.2548			1687.41	0.04097	0.04113	0.04184	0.04236	0.0404	0.03988	0.04051	0.02992												162.037	0.00124	159.243	12275.5	159.241	-5215.52	159.241	-3861.31	159.242	203.952	159.242	56.1577	159.242	-8291.86
229.5	0.895	0.8817	0.8649	0.8528	0.8461			219.5	1.8584	1.6942	1.5145	1.3727	1.2539			1688.37	0.04084	0.04093	0.04168	0.04243	0.04051	0.04003	0.04071	0.03031												162.034	0.00138	159.24	8765.94	159.239	-4949.77	159.238	-768.964	159.239	-1171.62	159.239	6040.4	159.24	-10012.1
229.6	0.8976	0.8837	0.8674	0.8546	0.8482			219.6	1.8529	1.6929	1.5125	1.3726	1.2556			1689.34	0.04039	0.04057	0.04141	0.0422	0.04042	0.04004	0.04081	0.03054												162.032	0.00165	159.238	8035.62	159.236	-1091.39	159.236	1157.01	159.237	-3818.9	159.237	7467.03	159.237	-6184.84
229.7	0.9003	0.886	0.8694	0.8569	0.8504			219.7	1.8508	1.6896	1.5121	1.3684	1.2535			1690.3	0.03962	0.03995	0.04091	0.04174	0.04011	0.03985	0.04074	0.03055												162.029	0.00204	159.235	10482.8	159.234	3712.69	159.234	2877.55	159.234	-3816.5	159.234	7751.26	159.235	-7618.92
229.8	0.9027	0.8893	0.8722	0.86	0.8531			219.8	1.8516	1.6904	1.5129	1.3713	1.2551			1691.27	0.03869	0.03927	0.04041	0.04114	0.03969	0.03961	0.04066	0.03042												162.027	0.00246	159.233	11952.7	159.231	9218.68	159.231	105.733	159.232	-1946.51	159.232	3366.34	159.232	-7547.98
229.9	0.9064	0.8926	0.8752	0.8626	0.856			219.9	1.8492	1.689	1.5108	1.37	1.2558			1692.23	0.03778	0.03842	0.0396	0.04033	0.039	0.03897	0.04009	0.02995												162.025	0.00285	159.231	11666	159.229	12701.9	159.229	2195.51	159.229	-3634.14	159.23	-433.53	159.23	-5374.01
230	0.9102	0.8954	0.879	0.8652	0.8586			220	1.8439	1.6856	1.5088	1.3699	1.2543			1693.19	0.03676	0.0374	0.03859	0.03935	0.03811	0.03807	0.03925	0.02928												162.022	0.00322	159.228	9470.58	159.226	8632.61	159.226	5138.06	159.227	-3779.76	159.227	225.56	159.227	-2749.62
230.1	0.9126	0.8984	0.8811	0.868	0.8611			220.1	1.8445	1.6841	1.5094	1.3695	1.2542			1694.16	0.03552	0.03617	0.03761	0.03832	0.03716	0.03718	0.0385	0.02841												162.02	0.00365	159.226	3782.53	159.224	8313.15	159.224	404.286	159.224	-11271.7	159.225	-2020.29	159.225	-358.915
230.2	0.9156	0.9009	0.8839	0.8708	0.8644			220.2	1.8422	1.6806	1.5073	1.3702	1.2541			1695.12	0.03446	0.03509	0.03641	0.03716	0.03623	0.03617	0.03739	0.02719												162.017	0.00416	159.223	2608.44	159.221	9449.45	159.221	1986.46	159.222	-13132.7	159.222	-3701.17	159.223	-1929.21
230.3	0.9181	0.9043	0.8871	0.8731	0.8666			220.3	1.8367	1.6833	1.5051	1.3677	1.2531			1696.09	0.03328	0.03379	0.03432	0.03552	0.0349	0.03439	0.03525	0.02563												162.015	0.0047	159.221	9135.93	159.219	1819.85	159.219	2495.12	159.219	-11875.3	159.22	-2608.91	159.22	-3065.49
230.4	0.9204	0.9066	0.8887	0.8752	0.8685			220.4	1.8405	1.6819	1.5044	1.3674	1.2547			1697.05	0.03206	0.03218	0.03286	0.03431	0.03358	0.03299	0.03386	0.02447												162.013	0.00516	159.218	10606.4	159.217	1832.04	159.216	2931.09	159.217	-4445.84	159.217	-7276.74	159.218	-2721.18
230.5	0.9228	0.908	0.8913	0.8774	0.8701			220.5	1.8325	1.6767	1.5055	1.3664	1.2541			1698.02	0.03054	0.03082	0.03185	0.0331	0.03236	0.03189	0.03292	0.02329												162.01	0.00554	159.216	13560.3	159.214	993.284	159.214	3613.43	159.215	878.773	159.215	-3898.61	159.215	266.736
230.6	0.9245	0.9106	0.8932	0.8799	0.8731			220.6	1.8244	1.6754	1.5021	1.3651	1.2549			1698.98	0.02895	0.02948	0.03106	0.03181	0.03118	0.03097	0.03222	0.02224												162.008	0.00596	159.213	14863.7	159.212	8057.98	159.212	7442.88	159.212	2510.74	159.212	-853.877	159.213	2231.56
230.7	0.9282	0.9142	0.8961	0.8825	0.8756			220.7	1.8223	1.6742	1.5015	1.365	1.2534			1699.94	0.02698	0.02835	0.03024	0.0303	0.02995	0.02998	0.03142	0.0208												162.006	0.00648	159.211	18027.8	159.209	11301.9	159.209	8112.08	159.21	5396.36	159.21	-4035.96	159.21	3358.48
230.8	0.9309	0.9162	0.8986	0.8849	0.8775			220.8	1.8204	1.671	1.501	1.3639	1.2535			1700.91	0.02529	0.02675	0.0294	0.02909	0.02882	0.02913	0.03072	0.0199												162.003	0.00705	159.209	18256.2	159.207	9931.56	159.207	7814.89	159.207	8049.19	159.208	-399.4	159.208	8273.06
230.9	0.9334	0.9185	0.9009	0.8872	0.88			220.9	1.8125	1.6676	1.5004	1.3646	1.2534			1701.87	0.02534	0.02578	0.02716	0.02812	0.02777	0.02731	0.0282	0.01814												162.001	0.00769	159.206	19034.3	159.204	8161.66	159.204	8226.26	159.205	7302.83	159.205	4215.83	159.205	3357.71
231	0.9358	0.9212	0.9032	0.8897	0.882			221	1.8103	1.6662	1.4982	1.3622	1.2532			1702.84	0.02453	0.02489	0.02596	0.02712	0.02679	0.02612	0.02686	0.01685												161.998	0.00855	159.204	23018.3	159.202	8535.2	159.202	5777.57	159.202	4678.98	159.203	3634.06	159.203	-4799.5
231.1	0.9383	0.9237	0.9053	0.892	0.8839			221.1	1.8083	1.6649	1.4962	1.3629	1.2524			1703.8	0.02357	0.02384	0.02505	0.02614	0.02579	0.0251	0.02577	0.01579												161.996	0.0097	159.201	19419.1	159.199	5108.04	159.199	3220.26	159.2	-2312.83	159.2	4032.56	159.201	-6327.19
231.2	0.9406	0.9253	0.9078	0.8936	0.8855			221.2	1.8062	1.6577	1.4956	1.3626	1.2508			1704.77	0.02267	0.02289	0.02413	0.02516	0.02489	0.02415	0.02473	0.01475												161.994	0.01118	159.199	14954.6	159.197	2171.71	159.197	4976.22	159.197	-1808.48	159.198	-738.042	159.198	-2695.44
231.3	0.9422	0.9275	0.9093	0.8957	0.8876			221.3	1.8015	1.6565	1.491	1.3604	1.2501			1705.73	0.02193	0.02202	0.0231	0.02426	0.02406	0.02318	0.02363	0.01363												161.991	0.01298	159.196	16073.8	159.195	5352.64	159.194	7715.39	159.195	1696.89	159.195	-4482.79	159.196	3181.19
231.4	0.9446	0.9298	0.9116	0.8976	0.89			221.4	1.7889	1.6535	1.4892	1.3593	1.2494			1706.69	0.02122	0.02129	0.02229	0.02347	0.0233	0.02235	0.02273	0.01277												161.989	0.01524	159.194	20832	159.192	6824.65	159.192	4580.05	159.193	-3524.34	159.193	-3639.53	159.193	4805.26
231.5	0.9476	0.9324	0.9144	0.8994	0.8924			221.5	1.7843	1.6484	1.4873	1.3571	1.2486			1707.66	0.0205	0.02075	0.02165	0.02267	0.02259	0.02162	0.02196	0.01203												161.986	0.01825	159.191	18956.4	159.19	4055.54	159.19	60.7871	159.19	-6674.76	159.19	-3996.75	159.191	2049.53
231.6	0.9503	0.935	0.9166	0.9019	0.8952			221.6	1.78	1.6435	1.4828	1.3559	1.2486			1708.62	0.01989	0.02025	0.02114	0.02204	0.02201	0.021	0.02134	0.01132												161.984	0.0224	159.189	15737.6	159.187	3801.29	159.187	-1158.03	159.188	-715.828	159.188	-4752.55	159.188	-1895.89
231.7	0.952	0.9367	0.9186	0.9041	0.897			221.7	1.7755	1.6386	1.4809	1.3537	1.2478			1709.59	0.0195	0.01973	0.02049	0.02151	0.02146	0.0203	0.02055	0.01053												161.982	0.02823	159.186	14742	159.185	6189.77	159.185	-931.875	159.185	1630.24	159.186	-4419.35	159.186	-8129.78
231.8	0.9547	0.9394	0.9205	0.9063	0.8989			221.8	1.7735	1.6354	1.4763	1.3513	1.2453			1710.55	0.01901	0.01925	0.02001	0.02097	0.02094	0.01975	0.01998	0.00991												161.979	0.03659	159.184	13751	159.182	12470.4	159.182	-2884.22	159.183	-798.014	159.183	-4978.96	159.183	-12825.7
231.9	0.9559	0.9414	0.9231	0.9077	0.9003			221.9	1.7669	1.6308	1.4759	1.3494	1.2455			1711.51	0.0185	0.01882	0.01959	0.02043	0.02048	0.0193	0.0195	0.00946												161.977	0.04867	159.182	11301.9	159.18	11432.8	159.18	-6016.48	159.18	3275.18	159.181	-4294.95	159.181	-8754.28
232	0.9579	0.9425	0.9245	0.9093	0.9018			222	1.7601	1.6279	1.4753	1.3491	1.2432			1712.48	0.01815	0.01842	0.01919	0.02004	0.02008	0.01885	0.01903	0.009												161.974	0.06542	159.179	10282.2	159.177	9607.87	159.177	-4889.32	159.178	6621.33	159.178	-1481.54	159.179	-929.356
232.1	0.9597	0.9438	0.9255	0.9117	0.9034			222.1	1.7513	1.6216	1.4699	1.3472	1.2434			1713.44	0.01793	0.01798	0.01873	0.01974	0.01972	0.01838	0.01852	0.0085												161.972	0.08568	159.177	14737.1	159.175	12565.3	159.175	-1045.57	159.175	6735.43	159.176	2419.71	159.176	4423.58
232.2	0.9611	0.9462	0.9274	0.9124	0.905			222.2	1.7342	1.6092	1.4653	1.3423	1.2413			1714.41	0.01771	0.01761	0.01842	0.01943	0.0194	0.01801	0.01812	0.0081												161.97	0.10335	159.174	19696.5	159.173	9706.36	159.172	1217.71	159.173	6113.9	159.173	2163.16	159.174	1223.88
232.3	0.9642	0.9479	0.9294	0.915	0.9072			222.3	1.7326	1.6065	1.4624	1.3402	1.2398			1715.37	0.01725	0.01725	0.01821	0.01902	0.01904	0.01772	0.01789	0.00779												161.967	0.10892	159.172	22535.9	159.17	9229.7	159.17	2363.51	159.171	3358.25	159.171	1089.7	159.171	5013.41
232.4	0.9654	0.9495	0.9309	0.9167	0.908			222.4	1.7265	1.6021	1.457	1.3391	1.2368			1716.34	0.01715	0.01707	0.01761	0.01861	0.01871	0.01721	0.0172	0.00723												161.965	0.0992	159.169	25487	159.168	12333.4	159.168	2700.84	159.168	4335.71	159.168	2223.26	159.169	7810.02
232.5	0.9667	0.9516	0.9327	0.9176	0.9101			222.5	1.7204	1.5977	1.4528	1.3369	1.2374			1717.3	0.01734	0.01709	0.01695	0.01831	0.01851	0.01664	0.01635	0.00665												161.962	0.08138	159.167	26178.7	159.165	16915.2	159.165	2010.41	159.166	1432.21	159.166	5641	159.166	6615.92
232.6	0.9684	0.953	0.934	0.9192	0.9113			222.6	1.7166	1.595	1.451	1.3339	1.2351			1718.26	0.017	0.01668	0.01694	0.01827	0.0183	0.01647	0.01635	0.00649												161.96	0.06404	159.164	25899.2	159.163	13031.9	159.163	-4029.69	159.163	-2640.77	159.164	2893.47	159.164	4571.81
232.7	0.9703	0.9542	0.9358	0.9209	0.9133			222.7	1.7066	1.5843	1.4482	1.3319	1.2352			1719.23	0.01622	0.01626	0.01725	0.01802	0.01806	0.01665	0.01684	0.00662												161.958	0.05066	159.162	25818	159.16	11822.3	159.16	-4885.16	159.161	-1275.73	159.161	-2082.33	159.161	5020.19
232.8	0.972	0.9572	0.9387	0.9235	0.9153			222.8	1.6989	1.5803	1.4432	1.3301	1.2324			1720.19	0.01603	0.01617	0.01683	0.01764	0.01778	0.01627	0.01633	0.0062												161.955	0.04122	159.16	24661.7	159.158	13334.7	159.158	-1564.27	159.158	-5195.8	159.159	-4540.09	159.159	4533.36
232.9	0.9744	0.9579	0.9397	0.9241	0.9165			222.9	1.6893	1.5763	1.4382	1.3263	1.231			1721.16	0.01582	0.01595	0.0165	0.01737	0.01753	0.01596	0.01594	0.00591												161.953	0.03465	159.157	24751.7	159.155	13887.8	159.155	-4425.55	159.156	-8907.79	159.156	-1188.8	159.157	3694.23
233	0.9759	0.9596	0.9411	0.9264	0.9179			223	1.6797	1.5675	1.4353	1.3234	1.2294			1722.12	0.01569	0.01576	0.01629	0.01718	0.01734	0.01574	0.0157	0.0057												161.95	0.02983	159.155	30267.8	159.153	13398.8	159.153	-486.246	159.153	-7606.81	159.154	5954.89	159.154	-327.489
233.1	0.9772	0.9606	0.942	0.9282	0.9193			223.1	1.6745	1.5621	1.4292	1.3206	1.2281			1723.09	0.01569	0.01566	0.0161	0.01708	0.0172	0.01554	0.01545	0.00547												161.948	0.02604	159.152	30712.6	159.15	8200.81	159.15	5050.74	159.151	-4053.92	159.151	8783.62	159.152	-3131.44
233.2	0.9785	0.9629	0.9439	0.9295	0.9209			223.2	1.6674	1.5582	1.4266	1.3186	1.2266			1724.05	0.01555	0.0156	0.01613	0.01698	0.01712	0.01547	0.01543	0.00527												161.946	0.02294	159.15	24176	159.148	11435.5	159.148	11745.9	159.149	-6867.42	159.149	8548.51	159.149	-845.142
233.3	0.9795	0.9639	0.9449	0.9301	0.9218			223.3	1.6602	1.5513	1.4238	1.3175	1.2237			1725.01	0.01534	0.01551	0.01613	0.01682	0.017	0.01539	0.01538	0.00505												161.943	0.02054	159.147	26507.5	159.146	12802.3	159.145	10920.3	159.146	-4259.3	159.146	5389.36	159.147	4165.06
233.4	0.9809	0.9655	0.9461	0.9316	0.9236			223.4	1.6551	1.5504	1.4199	1.3146	1.2235			1725.98	0.01519	0.01536	0.01593	0.01665	0.01681	0.01516	0.01515	0.00496												161.941	0.01891	159.145	32182.2	159.143	6968.56	159.143	2460.32	159.144	4535.25	159.144	2808.71	159.144	3611.68
233.5	0.9814	0.9657	0.9463	0.9324	0.9244			223.5	1.6465	1.5408	1.4163	1.311	1.2214			1726.94	0.01506	0.01521	0.01572	0.01648	0.01663	0.0149	0.01487	0.00486												161.938	0.01807	159.142	32725.5	159.141	5011.06	159.141	1351.33	159.141	341.29	159.142	6410.3	159.142	5201.4
233.6	0.9829	0.9668	0.9484	0.9332	0.9249			223.6	1.6346	1.5359	1.4085	1.3075	1.2202			1727.91	0.01497	0.01512	0.01564	0.01636	0.01652	0.01476	0.01473	0.00477												161.936	0.01792	159.14	30074.4	159.138	4187.51	159.138	6893.52	159.139	-1191.11	159.139	7179.94	159.139	4070.33
233.7	0.9831	0.9681	0.9489	0.934	0.9251			223.7	1.6285	1.5256	1.4052	1.3052	1.2164			1728.87	0.01505	0.01506	0.01551	0.01635	0.01648	0.01463	0.01455	0.00459												161.934	0.01828	159.138	27298.1	159.136	6584.36	159.136	8707.55	159.136	24.2734	159.137	3676.73	159.137	956.607
233.8	0.9841	0.969	0.9496	0.9353	0.9266			223.8	1.6187	1.5208	1.4017	1.3008	1.215			1729.84	0.01533	0.01504	0.01528	0.01641	0.01649	0.01442	0.01422	0.00439												161.931	0.01909	159.135	31960.3	159.133	11876.2	159.133	8049.64	159.134	1637.76	159.134	4918.25	159.135	-1499.38
233.9	0.985	0.9695	0.9507	0.9355	0.9277			223.9	1.611	1.5161	1.3973	1.2983	1.213			1730.8	0.01511	0.01496	0.01532	0.01628	0.01639	0.01438	0.01425	0.00435												161.929	0.02045	159.133	30740.5	159.131	12244.6	159.131	11642	159.131	1755.92	159.132	5154.51	159.132	-3203.84
234	0.9861	0.9703	0.9514	0.9368	0.9287			224	1.6033	1.5087	1.3918	1.2949	1.2097			1731.76	0.01487	0.01482	0.01524	0.01609	0.01623	0.01425	0.01415	0.00425												161.927	0.02248	159.13	31587.8	159.128	11823.8	159.128	12535.1	159.129	-2302.24	159.129	910.101	159.13	-3383.92
234.1	0.987	0.9715	0.952	0.9376	0.9293			224.1	1.5989	1.5027	1.3883	1.2914	1.2089			1732.73	0.01498	0.0148	0.0151	0.016	0.01618	0.01413	0.01396	0.00414												161.924	0.02536	159.128	32785.5	159.126	14140.9	159.126	13274.4	159.127	4072.3	159.127	1876.42	159.127	-4343.68
234.2	0.9871	0.9722	0.953	0.9383	0.9303			224.2	1.5898	1.4967	1.3839	1.2896	1.2075			1733.69	0.01488	0.01495	0.01537	0.016	0.01628	0.0143	0.01425	0.00419												161.922	0.02941	159.125	36613.7	159.124	14014.1	159.123	12130	159.124	9375.57	159.124	3648.7	159.125	-5999.76
234.3	0.9879	0.9727	0.9534	0.9388	0.9301			224.3	1.5826	1.4911	1.3807	1.2863	1.2042			1734.66	0.01424	0.01475	0.016	0.01603	0.01631	0.01475	0.01508	0.0046												161.919	0.03523	159.123	38866.8	159.121	12903.4	159.121	8938.71	159.122	7684.63	159.122	259.333	159.122	-1836.74
234.4	0.9883	0.9728	0.9539	0.9398	0.9311			224.4	1.5695	1.4831	1.3756	1.2824	1.2018			1735.62	0.01457	0.01466	0.01531	0.01592	0.01615	0.01422	0.0143	0.0042												161.917	0.04373	159.12	39677.9	159.119	2796.81	159.119	9121	159.119	11205.6	159.119	-8355.85	159.12	-2158.69
234.5	0.9888	0.9729	0.9546	0.9402	0.9312			224.5	1.5614	1.4765	1.3697	1.2786	1.1994			1736.58	0.01468	0.0146	0.01485	0.01578	0.01598	0.01385	0.01378	0.00386												161.915	0.05612	159.118	36827.3	159.116	-1645.19	159.116	10594	159.117	17100.2	159.117	-5380.17	159.117	-3021.88
234.6	0.99	0.9744	0.9554	0.9404	0.9323			224.6	1.5517	1.4698	1.3636	1.2761	1.1974			1737.55	0.01461	0.01454	0.01479	0.01569	0.01587	0.0137	0.01363	0.00381												161.912	0.07329	159.116	34478.4	159.114	4405.06	159.114	7688.83	159.114	19210.6	159.115	6577.76	159.115	-426.157
234.7	0.9902	0.9739	0.9559	0.9409	0.9328			224.7	1.5438	1.4611	1.3588	1.273	1.1962			1738.51	0.01451	0.01445	0.01489	0.01568	0.01584	0.01372	0.0137	0.00381												161.91	0.09404	159.113	33201.2	159.111	8889.82	159.111	10747.8	159.112	18439	159.112	9057.75	159.113	-6364.89
234.8	0.9903	0.9751	0.9561	0.9414	0.933			224.8	1.5389	1.4571	1.3549	1.2677	1.1938			1739.48	0.01446	0.01439	0.01513	0.01575	0.01588	0.01384	0.0139	0.00382												161.907	0.11238	159.111	30768.9	159.109	10215.4	159.109	4952.57	159.109	12395	159.11	8228.15	159.11	-7925.74
234.9	0.9908	0.9748	0.9559	0.9415	0.933			224.9	1.5298	1.4508	1.3509	1.266	1.1912			1740.44	0.01441	0.01441	0.01515	0.01571	0.01586	0.01383	0.01391	0.00383												161.905	0.11888	159.108	30125.5	159.106	11372.1	159.106	313.111	159.107	5100.01	159.107	7976.96	159.108	-10486.9
235	0.9909	0.9753	0.9563	0.9416	0.9331			225	1.5236	1.4446	1.347	1.2629	1.1887			1741.41	0.01448	0.01446	0.01481	0.01557	0.01577	0.01357	0.01352	0.00366												161.903	0.11024	159.106	29969.7	159.104	14394.4	159.104	4376.81	159.105	3494.38	159.105	1446.74	159.105	-10004.8
235.1	0.9914	0.9751	0.9564	0.9417	0.9336			225.1	1.5122	1.4374	1.3414	1.2577	1.1862			1742.37	0.01459	0.0144	0.01465	0.01557	0.01568	0.01337	0.01326	0.00359												161.9	0.09372	159.103	31724.6	159.102	14238	159.101	12100.9	159.102	4822.34	159.102	1535.09	159.103	-11644.5
235.2	0.9911	0.9752	0.9566	0.9421	0.9331			225.2	1.5015	1.4296	1.3353	1.2549	1.1835			1743.33	0.01485	0.0144	0.01443	0.01561	0.01565	0.01316	0.01292	0.00351												161.898	0.07832	159.101	35869.3	159.099	16491.1	159.099	17679.7	159.1	4909.67	159.1	-3900.84	159.1	-10270.3
235.3	0.9908	0.9756	0.9569	0.9419	0.9337			225.3	1.4932	1.4216	1.3298	1.2512	1.181			1744.3	0.01468	0.01442	0.01453	0.01552	0.01566	0.01324	0.0131	0.00355												161.895	0.06798	159.098	36562.8	159.097	18109.2	159.097	17551.6	159.097	-580.836	159.097	-2075.42	159.098	-4361.61
235.4	0.9908	0.9756	0.9566	0.9422	0.9341			225.4	1.4852	1.416	1.3246	1.2462	1.1793			1745.26	0.01455	0.0144	0.01454	0.01543	0.01563	0.01323	0.01312	0.00352												161.893	0.06311	159.096	44193.9	159.094	12970.3	159.094	15432.5	159.095	-361.631	159.095	2429.1	159.095	-964.597
235.5	0.9905	0.975	0.957	0.9426	0.9338			225.5	1.4752	1.4075	1.3204	1.2436	1.1753			1746.23	0.0146	0.01438	0.0145	0.01549	0.01565	0.01317	0.01305	0.00346												161.891	0.06331	159.094	48420.4	159.092	12086.6	159.092	10694.4	159.092	713.592	159.093	3921.85	159.093	-2439.89
235.6	0.9903	0.9754	0.9568	0.9421	0.9343			225.6	1.4675	1.4021	1.3144	1.2401	1.1742			1747.19	0.01473	0.01438	0.0144	0.01553	0.01568	0.01308	0.01293	0.00338												161.888	0.06843	159.091	45116.6	159.089	11665.1	159.089	8275.28	159.09	2148.79	159.09	5420.34	159.09	-2757.35
235.7	0.9899	0.9754	0.9564	0.9417	0.9342			225.7	1.4621	1.3965	1.3099	1.2356	1.171			1748.15	0.01479	0.01432	0.0143	0.0155	0.01563	0.01294	0.01276	0.00331												161.886	0.07873	159.089	40491.3	159.087	10125.6	159.087	8869.15	159.087	1901.12	159.088	1860.39	159.088	-319.809
235.8	0.9895	0.9747	0.9554	0.9416	0.9335			225.8	1.456	1.3894	1.3075	1.2344	1.1695			1749.12	0.01472	0.01433	0.01437	0.01547	0.0156	0.01294	0.01281	0.00336												161.883	0.09382	159.086	43520	159.084	13624.6	159.084	9197.96	159.085	-4266.49	159.085	-4960.69	159.086	-1885.03
235.9	0.9898	0.9746	0.9563	0.9419	0.9347			225.9	1.4454	1.3823	1.3025	1.2316	1.1661			1750.08	0.01451	0.0143	0.0146	0.01541	0.01562	0.01314	0.01315	0.0035												161.881	0.11001	159.084	49345.5	159.082	21087.3	159.082	8398.98	159.082	-9016.63	159.083	-6571.48	159.083	-1613.28
236	0.9894	0.9742	0.9553	0.9419	0.9338			226	1.4352	1.3764	1.2954	1.2271	1.164																							161.879	0.11875	159.081	55115.8	159.08	26122.2	159.079	7141.66	159.08	-4665.68	159.08	-9287.81	159.081	-2824.44
236.1	0.9893	0.9735	0.9549	0.9406	0.9334			226.1	1.4283	1.3677	1.289	1.2217	1.16																							161.876	0.11302	159.079	52657.1	159.077	31023.7	159.077	5381.89	159.078	-2435.31	159.078	-10342.5	159.078	-4756.62
236.2	0.9881	0.9727	0.9545	0.9401	0.932			226.2	1.4205	1.3618	1.2873	1.219	1.1589																							161.874	0.09597	159.076	48776.6	159.075	27522.9	159.075	97.7822	159.075	-908.14	159.075	-13712.3	159.076	-4283.1
236.3	0.9874	0.9723	0.9544	0.9397	0.9317			226.3	1.4129	1.3571	1.2819	1.2158	1.1556																							161.871	0.07667	159.074	50290.4	159.072	20385.7	159.072	-664.752	159.073	2427.58	159.073	-11031.3	159.073	-2790.12
236.4	0.9868	0.9717	0.9535	0.9395	0.9315			226.4	1.4054	1.3497	1.2772	1.2119	1.1534																							161.869	0.06075	159.072	53189.2	159.07	17843.5	159.07	219.265	159.07	1000.38	159.071	-1398.97	159.071	-1722.55
236.5	0.9864	0.9709	0.9528	0.9388	0.9308			226.5	1.4001	1.346	1.2734	1.2094	1.1519																							161.867	0.04909	159.069	53913.6	159.067	22065.8	159.067	-2615.72	159.068	2013.32	159.068	2404.03	159.068	-1792.74
236.6	0.9847	0.97	0.9513	0.9373	0.9308			226.6	1.3939	1.3388	1.2682	1.2062	1.1491																							161.864	0.04074	159.067	55357.3	159.065	25867.4	159.065	-4191.99	159.065	4532.32	159.066	2022.18	159.066	-2352.05
236.7	0.9839	0.9696	0.9515	0.9372	0.9301			226.7	1.3855	1.3323	1.2642	1.2034	1.1462																							161.862	0.03459	159.064	58088.5	159.062	21803.1	159.062	-3661.88	159.063	5041.58	159.063	-3085.52	159.064	-3822.48
236.8	0.9828	0.9685	0.9505	0.9362	0.9298			226.8	1.378	1.3258	1.2588	1.1988	1.1445																							161.859	0.02987	159.062	64691.1	159.06	22026.9	159.06	1197.93	159.06	3656.5	159.061	-6697.45	159.061	-2147.82
236.9	0.9825	0.9676	0.9499	0.936	0.9292			226.9	1.3703	1.319	1.253	1.1951	1.1424																							161.857	0.02601	159.059	69477.7	159.058	25412.6	159.057	7443.3	159.058	4884.74	159.058	-2846.57	159.059	-579.089
237	0.9814	0.9668	0.9491	0.9346	0.9279			227	1.3611	1.3133	1.2489	1.1922	1.1394																							161.855	0.02276	159.057	73624.3	159.055	24385.9	159.055	11561.8	159.056	6461.94	159.056	1093.38	159.056	-1038.72
237.1	0.9802	0.9653	0.9477	0.9339	0.9271			227.1	1.3528	1.306	1.2441	1.1875	1.1358																							161.852	0.02016	159.054	78695.9	159.053	22523.3	159.053	14006.7	159.053	7378.41	159.053	4448.01	159.054	757.871
237.2	0.9784	0.9645	0.9469	0.9328	0.9261			227.2	1.3456	1.3011	1.2399	1.1845	1.1348																							161.85	0.01824	159.052	73419.2	159.05	26750.8	159.05	16057.5	159.051	10715.3	159.051	4070.85	159.051	-671.391
237.3	0.9781	0.9632	0.946	0.9319	0.9246			227.3	1.34	1.2946	1.2357	1.1814	1.1321																							161.848	0.01705	159.05	67992.5	159.048	33538.5	159.048	11589.5	159.048	12718.6	159.049	1837.13	159.049	-2143.03
237.4	0.9765	0.962	0.9445	0.9308	0.9234			227.4	1.334	1.29	1.2324	1.1791	1.1302																							161.845	0.0166	159.047	78093.1	159.045	33611	159.045	12750.5	159.046	12476.1	159.046	-2187.24	159.046	-1556.98
237.5	0.9753	0.9609	0.9437	0.9297	0.923			227.5	1.3262	1.2845	1.2256	1.175	1.127																							161.843	0.0168	159.045	86224	159.043	35806.1	159.043	10785.2	159.043	6527.73	159.044	-5926.93	159.044	-3939.65
237.6	0.9735	0.9601	0.9424	0.9287	0.9214			227.6	1.3101	1.2722	1.2177	1.1687	1.1215																							161.84	0.01757	159.042	91168.5	159.04	36137.3	159.04	7519.52	159.041	-2241.79	159.041	-3756.69	159.042	-3192.93
237.7	0.9727	0.9587	0.9416	0.928	0.921			227.7	1.3045	1.2657	1.2132	1.1648	1.1207																							161.838	0.0189	159.04	96826.8	159.038	41391.9	159.038	9359.51	159.038	-5775.56	159.039	2754.04	159.039	2186.43
237.8	0.9707	0.9567	0.9394	0.9264	0.9185			227.8	1.2966	1.2606	1.2082	1.162	1.1178																							161.836	0.02094	159.037	95478	159.036	45820.5	159.035	14513.3	159.036	-5277.17	159.036	4841.76	159.037	5332.8
237.9	0.9687	0.9548	0.9376	0.924	0.9174			227.9	1.2905	1.2557	1.2058	1.1583	1.1154																							161.833	0.02394	159.035	90016.6	159.033	43588.9	159.033	16239.8	159.034	1354.18	159.034	5688.69	159.034	7170.47
238	0.9651	0.9516	0.9344	0.921	0.9144			228	1.285	1.2501	1.2008	1.1549	1.1139																							161.831	0.02838	159.032	88563.8	159.031	42755.1	159.031	15823.5	159.031	4977.26	159.031	2395.61	159.032	1634.39
238.1	0.9638	0.9493	0.9329	0.9197	0.9131			228.1	1.279	1.2452	1.1977	1.1528	1.111																							161.828	0.03494	159.03	97940.1	159.028	43650.6	159.028	12640.5	159.029	2606.11	159.029	1559.32	159.029	-1026.9
238.2	0.9624	0.9487	0.9313	0.9185	0.912			228.2	1.2725	1.2393	1.1919	1.1492	1.1084																							161.826	0.04466	159.027	106099	159.026	40114.8	159.026	11529.5	159.026	7250.96	159.027	116.587	159.027	-2586.34
238.3	0.9602	0.9472	0.9295	0.9171	0.9108			228.3	1.2654	1.2328	1.1873	1.1457	1.1057																							161.824	0.05874	159.025	110507	159.023	41795.8	159.023	9256.8	159.024	9717.07	159.024	1419.94	159.024	-454.12
238.4	0.9581	0.9455	0.9282	0.9161	0.9086			228.4	1.2571	1.2263	1.1822	1.1416	1.1035																							161.821	0.07724	159.023	113780	159.021	43541.2	159.021	4824.7	159.021	7582.95	159.022	1550.94	159.022	-1916.48
238.5	0.956	0.9424	0.9262	0.9129	0.9061			228.5	1.2515	1.2218	1.1788	1.1391	1.1012																							161.819	0.09644	159.02	117244	159.018	39346.6	159.018	9942.74	159.019	2729.07	159.019	6614.36	159.02	1508.22
238.6	0.9534	0.9408	0.9237	0.9114	0.9046			228.6	1.2447	1.2162	1.1748	1.136	1.0985																							161.816	0.10766	159.018	116028	159.016	35357.2	159.016	16667.1	159.016	3339.91	159.017	7177.87	159.017	4758.86
238.7	0.9523	0.9388	0.9224	0.9101	0.9042			228.7	1.2393	1.2105	1.1714	1.133	1.0957																							161.814	0.10382	159.015	120063	159.014	33244.6	159.013	11977.3	159.014	4680.28	159.014	5586.74	159.015	6297.43
238.8	0.9497	0.9369	0.9202	0.908	0.9015			228.8	1.2332	1.2073	1.1679	1.1308	1.0943																							161.812	0.08798	159.013	120171	159.011	35010.8	159.011	7820.99	159.012	8115.32	159.012	5338.51	159.012	4142.79
238.9	0.9476	0.9349	0.918	0.9058	0.8999			228.9	1.2296	1.2033	1.1633	1.1282	1.0929																							161.809	0.06922	159.01	125370	159.009	39019.4	159.008	4768.03	159.009	8875.17	159.009	6260.61	159.01	971.61
239	0.946	0.9327	0.9165	0.9049	0.8979			229	1.2226	1.1979	1.1606	1.1248	1.0912																							161.807	0.05332	159.008	132161	159.006	45354.2	159.006	8726.03	159.007	9188.94	159.007	7610.53	159.007	2505.33
239.1	0.9443	0.9317	0.9149	0.903	0.8972			229.1	1.2158	1.1916	1.1559	1.1215	1.0878																							161.804	0.0415	159.005	138821	159.004	48394.7	159.004	14770.3	159.004	7464.94	159.005	9615.63	159.005	3782.62
239.2	0.9417	0.9294	0.9127	0.9012	0.8951			229.2	1.2096	1.1869	1.1517	1.1181	1.0856																							161.802	0.03313	159.003	143884	159.001	52758.9	159.001	19059	159.002	7428.83	159.002	3212.06	159.002	-1533.7
239.3	0.9397	0.9269	0.9102	0.8985	0.8924			229.3	1.204	1.1822	1.1485	1.1152	1.0838																							161.8	0.02718	159.001	150206	158.999	57279.4	158.999	17927.5	158.999	1845.72	159	-397.746	159	-2884.65
239.4	0.9363	0.9242	0.9079	0.8959	0.8905			229.4	1.1987	1.1777	1.1444	1.1129	1.0813																							161.797	0.02267	158.998	155938	158.996	58861.4	158.996	23733.7	158.997	-2472.55	158.997	-2054.79	158.998	-3093.4
239.5	0.9339	0.9212	0.9059	0.8934	0.888			229.5	1.1945	1.1738	1.1407	1.1096	1.0787																							161.795	0.01889	158.996	157948	158.994	59926.2	158.994	28216.3	158.994	-2767.55	158.995	1987.2	158.995	-2867.27
239.6	0.931	0.9192	0.9031	0.8912	0.8855			229.6	1.1899	1.1699	1.1377	1.1073	1.077																							161.792	0.01558	158.993	164693	158.991	62561.7	158.991	31808.2	158.992	3473.16	158.992	5895.47	158.993	300.45
239.7	0.9284	0.9167	0.9007	0.8889	0.8832			229.7	1.1851	1.1659	1.1351	1.1058	1.0761																							161.79	0.01276	158.991	171259	158.989	64138.5	158.989	31060.6	158.99	10689.6	158.99	4347.67	158.99	-1403.2
239.8	0.9258	0.9136	0.8988	0.887	0.8814			229.8	1.1788	1.1616	1.1306	1.1026	1.0736																							161.788	0.01052	158.988	169336	158.987	66802.6	158.986	29577.9	158.987	15717.5	158.987	2069.99	158.988	-377.651
239.9	0.9239	0.9123	0.8961	0.8852	0.8793			229.9	1.1729	1.1559	1.1273	1.0996	1.0713																							161.785	0.00886	158.986	168385	158.984	73172.5	158.984	29576.1	158.985	10381.5	158.985	5211.83	158.985	-1226.65
240	0.9209	0.9091	0.8942	0.8819	0.8764			230	1.1668	1.1506	1.1224	1.0959	1.0696																							161.783	0.00766	158.983	177443	158.982	75649.8	158.982	30610.3	158.982	7116.62	158.982	3189.73	158.983	-5507.84
240.1	0.9177	0.9066	0.8908	0.8801	0.8737			230.1	1.1625	1.146	1.1191	1.0938	1.0672																							161.78	0.00677	158.981	185665	158.979	77928.8	158.979	29151.5	158.98	7449.72	158.98	2152.24	158.98	-1172.13
240.2	0.915	0.9036	0.8877	0.877	0.8717			230.2	1.1561	1.1413	1.1162	1.0906	1.0647																							161.778	0.00608	158.979	187380	158.977	79667	158.977	32466.4	158.977	11009.5	158.978	3771.06	158.978	-3419.28
240.3	0.9119	0.9006	0.885	0.875	0.8689			230.3	1.152	1.1364	1.1131	1.0882	1.0633																							161.776	0.00548	158.976	189319	158.974	93265	158.974	34257.1	158.975	10038.6	158.975	3099.51	158.976	-6025.32
240.4	0.9096	0.8981	0.8823	0.8714	0.8665			230.4	1.1472	1.1339	1.1097	1.0855	1.0612																							161.773	0.0049	158.974	192190	158.972	100605	158.972	32150.1	158.972	6157.06	158.973	4099.15	158.973	-4351
240.5	0.9065	0.8947	0.8802	0.8693	0.8639			230.5	1.142	1.1293	1.1059	1.0837	1.0591																							161.771	0.00441	158.971	196470	158.969	103286	158.969	30180.1	158.97	2114.47	158.97	8104.15	158.971	-2524.74
240.6	0.9036	0.8925	0.878	0.8666	0.8618			230.6	1.1379	1.1263	1.1031	1.0811	1.0571																							161.769	0.00408	158.969	202392	158.967	106123	158.967	30215.1	158.968	-185.631	158.968	14475.1	158.968	4319.46
240.7	0.9011	0.8897	0.875	0.8643	0.8599			230.7	1.1321	1.1207	1.0996	1.0778	1.0549																							161.766	0.0039	158.966	204322	158.965	111940	158.964	30106.7	158.965	50.5068	158.965	12606.3	158.966	7261.61
240.8	0.8978	0.8865	0.8718	0.8612	0.8564			230.8	1.1264	1.1171	1.0962	1.0759	1.0536																							161.764	0.00382	158.964	210634	158.962	112575	158.962	27774.1	158.963	3064.1	158.963	3545.76	158.963	6319.3
240.9	0.8938	0.8826	0.8684	0.8575	0.8527			230.9	1.1219	1.1122	1.093	1.0725	1.0516																							161.761	0.00376	158.961	217188	158.96	117223	158.96	28848.7	158.96	11648.8	158.96	2032.82	158.961	3814.12
241	0.8902	0.8793	0.8649	0.8549	0.8499			231	1.1171	1.108	1.0899	1.07	1.0492																							161.759	0.00364	158.959	219381	158.957	122851	158.957	27936.1	158.958	13461.2	158.958	775.316	158.958	5653.37
241.1	0.8868	0.876	0.8622	0.8518	0.8467			231.1	1.1124	1.1039	1.0865	1.0675	1.0465																							161.757	0.0034	158.957	225857	158.955	132906	158.955	32620.5	158.955	12470.2	158.956	-4986.51	158.956	7598.45
241.2	0.883	0.8728	0.8583	0.8482	0.844			231.2	1.1087	1.1007	1.0834	1.065	1.045																							161.754	0.00305	158.954	228261	158.952	140039	158.952	33766.9	158.953	10095.7	158.953	-7490.61	158.953	6154.01
241.3	0.8804	0.8695	0.8558	0.8455	0.8408			231.3	1.1048	1.0969	1.0811	1.0633	1.0438																							161.752	0.0026	158.952	230032	158.95	145849	158.95	33134.3	158.95	12661.5	158.951	-4890.03	158.951	2064.54
241.4	0.8773	0.867	0.8532	0.8432	0.8382			231.4	1.1001	1.0936	1.0775	1.0603	1.0417																							161.749	0.00217	158.949	234234	158.947	152956	158.947	33454.8	158.948	13613	158.948	-3108.11	158.949	-1407.99
241.5	0.8745	0.8642	0.8505	0.84	0.8358			231.5	1.0944	1.088	1.0735	1.0568	1.0388																							161.747	0.00195	158.947	234228	158.945	157369	158.945	33703.6	158.946	14073.3	158.946	-3546.71	158.946	-1365.04
241.6	0.8714	0.861	0.8468	0.8368	0.8327			231.6	1.0878	1.0842	1.0698	1.0545	1.0374																							161.745	0.00193	158.944	234943	158.943	159707	158.942	36852.8	158.943	8643.42	158.943	-1334.48	158.944	22.4658
241.7	0.8667	0.8568	0.843	0.8332	0.8296			231.7	1.0834	1.0799	1.0664	1.0522	1.0352																							161.742	0.00194	158.942	235879	158.94	166539	158.94	41306.6	158.941	11312.8	158.941	6469.61	158.941	1128.58
241.8	0.8633	0.8533	0.8395	0.83	0.8265			231.8	1.0796	1.0761	1.0641	1.0491	1.0338																							161.74	0.00187	158.939	232885	158.938	174433	158.938	42337.1	158.938	13153.5	158.938	10313.3	158.939	-957.887
241.9	0.8602	0.8503	0.8366	0.8269	0.8231			231.9	1.0748	1.0722	1.0603	1.0462	1.0311																							161.737	0.00175	158.937	233126	158.935	179461	158.935	39807.4	158.936	11481.8	158.936	12419.2	158.936	-377.246
242	0.8563	0.8466	0.8333	0.8234	0.8199			232	1.0713	1.0687	1.0586	1.0446	1.0295																							161.735	0.00161	158.935	233661	158.933	181094	158.933	43227.5	158.933	9891.9	158.934	13764.7	158.934	1211.41
242.1	0.8529	0.8433	0.8304	0.8207	0.8168			232.1	1.0673	1.0656	1.0556	1.0425	1.0283																							161.733	0.00149	158.932	232092	158.93	178324	158.93	51290.4	158.931	9583.76	158.931	21952.8	158.931	9775.83
242.2	0.8498	0.8405	0.8271	0.818	0.8143			232.2	1.0631	1.0622	1.0523	1.0397	1.0256																							161.73	0.00138	158.93	234216	158.928	182709	158.928	52077	158.928	13156.9	158.929	20821.2	158.929	12885.8
242.3	0.8469	0.8377	0.8246	0.8154	0.8114			232.3	1.057	1.057	1.0484	1.0368	1.0235																							161.728	0.0013	158.927	239422	158.925	194428	158.925	53757.6	158.926	18742.2	158.926	10464	158.927	8883.03
242.4	0.8432	0.8338	0.821	0.8116	0.8079			232.4	1.053	1.053	1.0456	1.0349	1.0213																							161.725	0.00125	158.925	241170	158.923	200211	158.923	57505	158.923	17362.4	158.924	12492.6	158.924	3469.29
242.5	0.839	0.8296	0.817	0.8081	0.8042			232.5	1.0493	1.0502	1.0425	1.033	1.0195																							161.723	0.0012	158.922	244348	158.921	202419	158.92	59129.5	158.921	16179	158.921	17292.7	158.922	-464.229
242.6	0.8349	0.8254	0.8131	0.8038	0.8009			232.6	1.0444	1.046	1.0392	1.0301	1.0171																							161.721	0.00108	158.92	241964	158.918	207326	158.918	57301	158.919	16331	158.919	17215.3	158.919	1364.89
242.7	0.8305	0.8213	0.8089	0.8004	0.7973			232.7	1.0408	1.0424	1.0369	1.0275	1.0149																							161.718	0.000914572	158.917	243786	158.916	210048	158.916	62392.5	158.916	12183.5	158.916	16202.5	158.917	8225.13
242.8	0.8268	0.8182	0.8058	0.7969	0.7936			232.8	1.0332	1.0368	1.0324	1.0232	1.0119																							161.716	0.000813619	158.915	249436	158.913	212062	158.913	68684	158.914	2946.18	158.914	11138.5	158.914	15013.8
242.9	0.8228	0.8143	0.8018	0.7934	0.7901			232.9	1.0289	1.0336	1.0285	1.0209	1.0096																							161.713	0.000842929	158.913	248378	158.911	213607	158.911	76646.3	158.911	5954.54	158.912	7877.03	158.912	15892.4
243	0.8163	0.8073	0.7957	0.7869	0.7841			233	1.0241	1.0287	1.0248	1.018	1.0079																							161.711	0.000964125	158.91	248223	158.908	216277	158.908	76409.2	158.909	12349.9	158.909	9764.6	158.909	12961.3
243.1	0.8126	0.8035	0.7917	0.7837	0.7807			233.1	1.0192	1.0245	1.0218	1.0154	1.0051																							161.709	0.00108	158.908	249919	158.906	217064	158.906	73761.6	158.906	18824.4	158.907	3013.77	158.907	7325.17
243.2	0.8076	0.799	0.7873	0.7801	0.7764			233.2	1.0149	1.0206	1.0179	1.0123	1.0035																							161.706	0.00112	158.905	249541	158.903	220192	158.903	68933.5	158.904	20464.9	158.904	-1404.09	158.905	3767.61
243.3	0.8027	0.7957	0.7838	0.7755	0.7725			233.3	1.01	1.0167	1.0156	1.01	1.0012																							161.704	0.00108	158.903	248834	158.901	223452	158.901	68561.6	158.901	22564	158.902	-178.008	158.902	-236.577
243.4	0.7997	0.7908	0.7797	0.7717	0.769			233.4	1.0065	1.0127	1.0127	1.0083	0.9992																							161.702	0.00102	158.9	247941	158.899	225764	158.898	74333.8	158.899	23400.5	158.899	4096.36	158.9	1190.36
243.5	0.7949	0.7868	0.7756	0.768	0.7653			233.5	1.0034	1.0099	1.0103	1.0063	0.9976																							161.699	0.0009813	158.898	249967	158.896	228844	158.896	82417.3	158.897	23818.7	158.897	7792.14	158.897	678.512
243.6	0.7906	0.7826	0.7719	0.764	0.7616			233.6	0.999	1.0073	1.0073	1.004	0.9951																							161.697	0.000989937	158.895	251365	158.894	232306	158.894	91499.5	158.894	17451.4	158.894	7094.64	158.895	1456.45
243.7	0.7869	0.7792	0.7682	0.7605	0.7581			233.7	0.9954	1.0036	1.004	1.0018	0.9932																							161.694	0.00107	158.893	246834	158.891	240660	158.891	99140.7	158.892	20716.3	158.892	4085.28	158.892	2515.88
243.8	0.7836	0.7757	0.7652	0.7574	0.7554			233.8	0.9906	0.9988	1.0009	0.9984	0.9906																							161.692	0.00113	158.891	244303	158.889	246182	158.889	104933	158.889	22047.9	158.89	3366.73	158.89	-2357.91
243.9	0.7788	0.7717	0.7608	0.7535	0.7511			233.9	0.9863	0.9951	0.9976	0.9954	0.9891																							161.69	0.00108	158.888	240676	158.886	248255	158.886	112783	158.887	24409.2	158.887	4352.95	158.887	-10693.2
244	0.7736	0.7662	0.7555	0.7485	0.7463			234	0.982	0.9918	0.995	0.9925	0.9869																							161.687	0.000962558	158.886	237054	158.884	247684	158.884	116799	158.884	23469.8	158.885	8250.78	158.885	-11459.8
244.1	0.7682	0.7612	0.751	0.7441	0.7423			234.1	0.9779	0.9879	0.9917	0.99	0.9844																							161.685	0.00089848	158.883	235776	158.881	246420	158.881	123823	158.882	18522.8	158.882	10547.3	158.883	-6875.09
244.2	0.7642	0.7573	0.7471	0.7398	0.7381			234.2	0.974	0.9843	0.9891	0.9881	0.9819																							161.682	0.000875687	158.881	230645	158.879	248205	158.879	122080	158.879	21263	158.88	12232.5	158.88	-6777.49
244.3	0.7598	0.7526	0.7428	0.7356	0.7341			234.3	0.9701	0.9813	0.9858	0.9858	0.9803																							161.68	0.000798605	158.878	227030	158.877	246781	158.876	125405	158.877	23965.3	158.877	6627.02	158.878	-2756.35
244.4	0.7552	0.7488	0.7386	0.7316	0.7304			234.4	0.9665	0.9786	0.9837	0.9834	0.9786																							161.678	0.000645705	158.876	223014	158.874	250462	158.874	136798	158.875	29045.7	158.875	5642.85	158.875	1125.6
244.5	0.7517	0.7451	0.7359	0.7285	0.7268			234.5	0.9627	0.9743	0.9808	0.9808	0.9764																							161.675	0.000442664	158.873	222535	158.872	254189	158.872	146177	158.872	35604.1	158.872	10147.2	158.873	3007.98
244.6	0.7477	0.7412	0.7318	0.7253	0.7232			234.6	0.957	0.9695	0.9759	0.9779	0.9732																							161.673	0.000218143	158.871	219977	158.869	254486	158.869	148321	158.87	40362.7	158.87	14551.9	158.87	3109.06
244.7	0.7432	0.7369	0.7272	0.721	0.7189			234.7	0.9527	0.9663	0.973	0.974	0.971																							161.67	2.92186e-05	158.868	213475	158.867	255432	158.867	148947	158.867	43651.1	158.868	16046	158.868	3548.95
244.8	0.7381	0.7312	0.722	0.7157	0.7149			234.8	0.949	0.9622	0.9701	0.9718	0.9684																							161.668	-0.000106284	158.866	209755	158.864	255093	158.864	156000	158.865	48875.9	158.865	16620.2	158.865	-3535.22
244.9	0.7332	0.7268	0.7177	0.712	0.7102			234.9	0.9446	0.9587	0.9669	0.9688	0.9665																							161.666	-0.000216848	158.864	207874	158.862	253411	158.862	164173	158.862	49729.3	158.863	13578.3	158.863	-6576.16
245	0.729	0.7233	0.7138	0.7078	0.7066			235	0.9407	0.9543	0.9637	0.9667	0.9637																							161.663	-0.000300431	158.861	201797	158.859	250438	158.859	174102	158.86	45347.1	158.86	14348.2	158.861	-4105.34
245.1	0.7245	0.7187	0.7099	0.7037	0.7029			235.1	0.9375	0.952	0.9613	0.9643	0.9617																							161.661	-0.000348526	158.859	194887	158.857	251267	158.857	180148	158.857	42035.2	158.858	12684.5	158.858	1153.21
245.2	0.7201	0.7144	0.7055	0.6997	0.6991			235.2	0.9338	0.9491	0.9584	0.9623	0.9597																							161.658	-0.000385118	158.856	189778	158.855	247404	158.854	180416	158.855	44456.7	158.855	9519.28	158.856	1855.66
245.3	0.7164	0.7103	0.7023	0.6966	0.6954			235.3	0.93	0.9451	0.9553	0.9592	0.9572																							161.656	-0.000471885	158.854	187917	158.852	248750	158.852	181247	158.853	51797.2	158.853	6500.57	158.853	3395.28
245.4	0.7126	0.7069	0.6987	0.693	0.6921			235.4	0.9246	0.9408	0.9511	0.955	0.954																							161.654	-0.000622544	158.851	184947	158.85	248100	158.849	186778	158.85	57544.8	158.85	12428.8	158.851	2102.73
245.5	0.7081	0.7025	0.6942	0.6889	0.6882			235.5	0.9208	0.9371	0.9481	0.9535	0.9525																							161.651	-0.000796712	158.849	178559	158.847	242367	158.847	193344	158.848	59294.8	158.848	14314.4	158.848	-2172.01
245.6	0.7027	0.6974	0.6893	0.684	0.6832			235.6	0.9172	0.9338	0.9459	0.9506	0.9497																							161.649	-0.000976616	158.846	176989	158.845	237989	158.845	193188	158.845	63439.2	158.846	15199.6	158.846	-2857.05
245.7	0.6977	0.6922	0.6842	0.6791	0.6789			235.7	0.9135	0.9304	0.9418	0.9481	0.9475																							161.646	-0.00117	158.844	174424	158.842	233088	158.842	195924	158.843	71045.2	158.843	16297	158.843	-5390.44
245.8	0.6925	0.6874	0.6794	0.6749	0.6741			235.8	0.9092	0.9269	0.9391	0.9454	0.9454																							161.644	-0.00132	158.842	170703	158.84	227444	158.84	193289	158.84	76954.1	158.841	18655.1	158.841	-4869.09
245.9	0.6878	0.683	0.6752	0.6703	0.6696			235.9	0.9066	0.9245	0.937	0.9426	0.9426																							161.642	-0.00135	158.839	166060	158.837	222368	158.837	197149	158.838	82788.5	158.838	23548	158.839	-9310.99
246	0.6832	0.6784	0.6705	0.6657	0.6659			236	0.9031	0.9212	0.9342	0.941	0.941																							161.639	-0.00122	158.837	158985	158.835	216401	158.835	203371	158.835	90854.1	158.836	25734	158.836	-6317.76
246.1	0.6789	0.6742	0.6668	0.6622	0.662			236.1	0.8994	0.9179	0.931	0.9378	0.939																							161.637	-0.00097998	158.834	151097	158.832	216380	158.832	202253	158.833	93314.7	158.833	27194.1	158.834	-3514.12
246.2	0.675	0.6705	0.6633	0.6587	0.6586			236.2	0.8945	0.9134	0.9274	0.9347	0.9353																							161.634	-0.000704975	158.832	146042	158.83	216453	158.83	205955	158.831	98436.1	158.831	30097.2	158.831	-1852.9
246.3	0.6703	0.6655	0.6587	0.6544	0.6544			236.3	0.8906	0.9096	0.9237	0.9315	0.9331																							161.632	-0.000433933	158.829	143964	158.828	215240	158.827	210638	158.828	108528	158.828	28333.3	158.829	1246.58
246.4	0.6646	0.66	0.6537	0.6494	0.6494			236.4	0.8864	0.9058	0.9207	0.9291	0.9297																							161.63	-0.000191884	158.827	136621	158.825	215514	158.825	212542	158.826	118803	158.826	27225	158.826	7606.18
246.5	0.6595	0.6555	0.6489	0.6445	0.6448			236.5	0.883	0.9022	0.9173	0.9251	0.9275																							161.627	-1.64713e-05	158.824	130278	158.823	210758	158.823	216370	158.823	129329	158.823	23421.1	158.824	6105.86
246.6	0.6548	0.6507	0.6443	0.6399	0.6406			236.6	0.8783	0.8982	0.914	0.9223	0.9247																							161.625	8.29753e-05	158.822	129870	158.82	201239	158.82	223462	158.821	136229	158.821	21866.1	158.821	6358.92
246.7	0.6498	0.6459	0.6397	0.6356	0.6361			236.7	0.875	0.8956	0.9113	0.9207	0.9228																							161.623	0.000160094	158.82	123217	158.818	192234	158.818	228456	158.818	145873	158.819	20229.2	158.819	2889.1
246.8	0.6453	0.6413	0.6352	0.6314	0.6319			236.8	0.8723	0.8928	0.9084	0.918	0.9207																							161.62	0.000248115	158.817	114345	158.815	184126	158.815	232699	158.816	155801	158.816	26716.2	158.816	-3039.12
246.9	0.6413	0.6374	0.6312	0.6277	0.628			236.9	0.8682	0.8893	0.9051	0.915	0.9179																							161.618	0.00032802	158.815	106572	158.813	180487	158.813	237151	158.813	156874	158.814	32081.6	158.814	1807.86
247	0.6367	0.6335	0.6271	0.6239	0.6243			237	0.8641	0.8849	0.9017	0.9115	0.9147																							161.615	0.000407064	158.812	102990	158.81	180315	158.81	237632	158.811	157579	158.811	29469.7	158.812	4169.82
247.1	0.6316	0.6284	0.6225	0.6191	0.6199			237.1	0.8598	0.881	0.8982	0.9082	0.912																							161.613	0.000549702	158.81	103655	158.808	183973	158.808	245186	158.809	162521	158.809	30156.1	158.809	3593.28
247.2	0.6254	0.6225	0.6165	0.6137	0.6142			237.2	0.8561	0.8777	0.895	0.9053	0.909																							161.611	0.000771444	158.807	104084	158.806	184593	158.805	250331	158.806	168488	158.806	37269.2	158.807	1080.45
247.3	0.6201	0.6168	0.6113	0.6082	0.609			237.3	0.8522	0.8744	0.8922	0.9032	0.9064																							161.608	0.000997959	158.805	103584	158.803	180172	158.803	251549	158.804	171418	158.804	42042.5	158.804	-3751.08
247.4	0.6154	0.6121	0.6071	0.6038	0.605			237.4	0.8485	0.8708	0.8884	0.8993	0.9042																							161.606	0.00111	158.802	101012	158.801	177513	158.801	256259	158.801	169044	158.801	42139.8	158.802	-7625.08
247.5	0.6104	0.6073	0.6021	0.5997	0.6005			237.5	0.8453	0.8674	0.8865	0.8972	0.9011																							161.603	0.000993739	158.8	94519.2	158.798	164649	158.798	255534	158.799	171251	158.799	46848.4	158.799	-3584.34
247.6	0.6055	0.6026	0.5978	0.5951	0.5964			237.6	0.8423	0.8648	0.8836	0.8941	0.8989																							161.601	0.000742294	158.798	90811	158.796	154463	158.796	257932	158.796	175349	158.797	49979.7	158.797	-2621.92
247.7	0.6017	0.5991	0.5942	0.5915	0.5926			237.7	0.8384	0.8612	0.8801	0.8911	0.8962																							161.599	0.000535768	158.795	91700.6	158.793	149162	158.793	263012	158.794	178158	158.794	52449.8	158.794	-2620.91
247.8	0.5977	0.5951	0.5901	0.5874	0.5888			237.8	0.8331	0.8564	0.8754	0.8879	0.8918																							161.596	0.000419787	158.793	92184.1	158.791	147444	158.791	261944	158.791	175255	158.792	53483.9	158.792	-1413.46
247.9	0.5925	0.5898	0.5851	0.5828	0.5845			237.9	0.8296	0.8525	0.8726	0.8843	0.8895																							161.594	0.000398874	158.79	92072.4	158.788	145310	158.788	256145	158.789	175007	158.789	52794.7	158.79	1007.35
248	0.5818	0.5793	0.575	0.5729	0.5743			238	0.822	0.8455	0.8656	0.8782	0.8839																							161.591	0.000498112	158.788	86050.7	158.786	138480	158.786	252131	158.786	178816	158.787	55357.1	158.787	-425.805
248.1	0.5774	0.5751	0.5712	0.5691	0.5706			238.1	0.8184	0.8418	0.8625	0.8755	0.8812																							161.589	0.000710894	158.785	85600.8	158.784	127024	158.783	245026	158.784	181103	158.784	69866.9	158.785	3196.23
248.2	0.5724	0.5703	0.5664	0.5644	0.566			238.2	0.8156	0.8395	0.8599	0.8728	0.8788																							161.587	0.000978662	158.783	84681.9	158.781	123229	158.781	237838	158.782	183588	158.782	82944.3	158.782	9444.73
248.3	0.5682	0.5662	0.5619	0.5603	0.5619			238.3	0.8127	0.8362	0.857	0.8701	0.8757																							161.584	0.0012	158.78	80466.3	158.779	115563	158.779	228482	158.779	189195	158.779	91130	158.78	15701.3
248.4	0.5643	0.5624	0.5586	0.5568	0.5584			238.4	0.8088	0.8324	0.8532	0.8666	0.8732																							161.582	0.00129	158.778	73960.8	158.776	107243	158.776	222306	158.777	193838	158.777	92613.1	158.777	20834.2
248.5	0.5604	0.5582	0.5547	0.553	0.5551			238.5	0.8045	0.8279	0.8495	0.8627	0.8691																							161.579	0.00126	158.776	64418.4	158.774	102568	158.774	220747	158.774	205178	158.775	96637.3	158.775	25298.8
248.6	0.5556	0.5541	0.5504	0.5488	0.5505			238.6	0.8008	0.8249	0.8454	0.8598	0.8664																							161.577	0.00118	158.773	62919.6	158.771	100262	158.771	216850	158.772	212891	158.772	106409	158.772	24558
248.7	0.5497	0.5483	0.5447	0.5433	0.5453			238.7	0.7979	0.8224	0.8433	0.8571	0.8642																							161.575	0.00113	158.771	63871.6	158.769	96215.9	158.769	205879	158.769	217484	158.77	120478	158.77	20251.3
248.8	0.5448	0.5431	0.5398	0.5386	0.5407			238.8	0.7946	0.8189	0.8401	0.8539	0.8611																							161.572	0.00115	158.768	66727.1	158.766	100513	158.766	205614	158.767	221946	158.767	128640	158.768	17789.5
248.9	0.54	0.5385	0.5354	0.534	0.5365			238.9	0.7913	0.8154	0.837	0.8514	0.8576																							161.57	0.00117	158.766	71688.7	158.764	101510	158.764	202304	158.764	228095	158.765	133317	158.765	15853.8
249	0.5354	0.5338	0.5308	0.5296	0.532			239	0.7883	0.8125	0.8344	0.848	0.8557																							161.567	0.0011	158.763	69515.3	158.762	94154.9	158.761	200820	158.762	239929	158.762	140593	158.763	14587.8
249.1	0.5304	0.5294	0.5265	0.5253	0.5278			239.1	0.7856	0.8097	0.8315	0.8463	0.8532																							161.565	0.000906561	158.761	62719.4	158.759	87822.2	158.759	200159	158.76	245256	158.76	148764	158.76	14546
249.2	0.5265	0.5254	0.5227	0.5215	0.5241			239.2	0.7822	0.8068	0.8282	0.8431	0.8499																							161.563	0.00066517	158.758	59591.8	158.757	82082	158.757	200308	158.757	249286	158.757	159141	158.758	17387.5
249.3	0.5226	0.5217	0.5188	0.5178	0.5203			239.3	0.7778	0.8026	0.8246	0.8388	0.8467																							161.56	0.000472233	158.756	57936.6	158.754	78516.1	158.754	193868	158.755	255726	158.755	160849	158.755	19132.6
249.4	0.5178	0.5169	0.5143	0.5133	0.5158			239.4	0.774	0.7991	0.8206	0.8355	0.8431																							161.558	0.000387197	158.754	57300.8	158.752	78228.3	158.752	189402	158.752	259536	158.753	161043	158.753	18325.1
249.5	0.5126	0.5117	0.5092	0.5085	0.5109			239.5	0.7706	0.7955	0.8174	0.832	0.8397																							161.555	0.00038974	158.751	51639.6	158.749	76063.9	158.749	180197	158.75	261013	158.75	166319	158.75	23254.9
249.6	0.5078	0.5069	0.5047	0.5039	0.5072			239.6	0.7674	0.7919	0.8141	0.8293	0.837																							161.553	0.000442287	158.749	48760.3	158.747	72218.8	158.747	175461	158.747	261438	158.748	162885	158.748	25781.9
249.7	0.503	0.5028	0.5002	0.4995	0.5028			239.7	0.764	0.7884	0.8111	0.8262	0.8338																							161.551	0.000510695	158.746	46571.7	158.744	65669.8	158.744	172709	158.745	262246	158.745	163121	158.746	24309.6
249.8	0.4987	0.4982	0.496	0.4955	0.4983			239.8	0.7609	0.7858	0.8084	0.8229	0.8315																							161.548	0.000527384	158.744	38753.7	158.742	62348.7	158.742	166061	158.742	263817	158.743	162773	158.743	22952.9
249.9	0.4943	0.4936	0.4916	0.4912	0.4941			239.9	0.7579	0.7831	0.8051	0.8203	0.8286																							161.546	0.00047925	158.741	35624.1	158.74	61672.6	158.739	163527	158.74	262648	158.74	160930	158.741	21311.4
250	0.4905	0.4898	0.4879	0.4879	0.4905			240	0.7552	0.7798	0.8021	0.8172	0.8257																							161.544	0.000442504	158.739	38105.2	158.737	63758.5	158.737	160532	158.738	257723	158.738	155935	158.738	27590.7
250.1	0.4867	0.4863	0.4843	0.4841	0.487			240.1	0.7507	0.7757	0.7984	0.8133	0.8217																							161.541	0.000487246	158.736	41140.2	158.735	66487	158.735	155307	158.735	246528	158.735	153113	158.736	31963.7
250.2	0.4822	0.482	0.4799	0.4798	0.4829			240.2	0.7473	0.7724	0.7948	0.8099	0.8181																							161.539	0.000569459	158.734	41130.2	158.732	66548.1	158.732	151322	158.733	235091	158.733	155255	158.733	36095.1
250.3	0.4764	0.4762	0.4745	0.4747	0.4775			240.3	0.7438	0.7685	0.7914	0.8067	0.8148																							161.536	0.000554181	158.731	39564.3	158.73	65223.6	158.73	150007	158.73	228412	158.731	158710	158.731	44435.6
250.4	0.4719	0.4715	0.4697	0.4702	0.4732			240.4	0.7408	0.7657	0.7881	0.8037	0.8122																							161.534	0.000377406	158.729	37162.2	158.727	59799.3	158.727	146139	158.728	225549	158.728	161493	158.728	45398.5
250.5	0.4674	0.467	0.4655	0.4654	0.469			240.5	0.7379	0.7627	0.7851	0.8007	0.8096																							161.532	0.000107627	158.727	38474	158.725	54987.4	158.725	142443	158.725	221212	158.726	166231	158.726	44347.2
250.6	0.4629	0.4627	0.4614	0.4617	0.465			240.6	0.735	0.7596	0.7822	0.7976	0.806																							161.529	-0.0001579	158.724	39285.6	158.722	53659.8	158.722	138332	158.723	215571	158.723	173092	158.724	46492.5
250.7	0.4585	0.459	0.4574	0.4579	0.4612			240.7	0.7323	0.7569	0.7795	0.7949	0.8039																							161.527	-0.000325043	158.722	37407.8	158.72	52990.8	158.72	129723	158.72	207795	158.721	178834	158.721	52967.7
250.8	0.4556	0.4557	0.4544	0.4547	0.4576			240.8	0.7291	0.7534	0.7762	0.7916	0.7999																							161.524	-0.000327147	158.719	37438.1	158.718	50964.3	158.717	119225	158.718	199931	158.718	185414	158.719	59464.5
250.9	0.4517	0.4518	0.4505	0.4509	0.4545			240.9	0.7249	0.7494	0.7718	0.7876	0.7962																							161.522	-0.00014781	158.717	35035.4	158.715	41157.3	158.715	111069	158.716	189554	158.716	195169	158.716	69187.1
251	0.4476	0.4479	0.4468	0.4468	0.4504			241	0.7211	0.7453	0.7681	0.7834	0.7917																							161.52	0.000239117	158.714	26624.5	158.713	34612	158.713	104194	158.713	184092	158.713	205122	158.714	81530.3
251.1	0.4429	0.4429	0.4418	0.4422	0.4458			241.1	0.718	0.7421	0.765	0.7803	0.7887																							161.517	0.000731284	158.712	21674.4	158.71	34354.2	158.71	100183	158.711	181997	158.711	214014	158.711	94115.8
251.2	0.4386	0.4386	0.4377	0.438	0.4415			241.2	0.7149	0.7388	0.7615	0.7768	0.7857																							161.515	0.00105	158.709	21768.2	158.708	35812.1	158.708	92398.8	158.708	181413	158.709	218869	158.709	107192
251.3	0.4349	0.435	0.434	0.4346	0.4379			241.3	0.7116	0.736	0.7582	0.7735	0.7829																							161.512	0.00103	158.707	23479.4	158.705	36826.1	158.705	84779.3	158.706	175096	158.706	232681	158.706	122832
251.4	0.4311	0.4313	0.4305	0.431	0.4348			241.4	0.7093	0.7332	0.7555	0.7712	0.78																							161.51	0.000779477	158.705	23151.8	158.703	35612.9	158.703	78775.3	158.703	169250	158.704	240548	158.704	138445
251.5	0.4275	0.4278	0.4268	0.4276	0.4316			241.5	0.7068	0.7305	0.7529	0.7683	0.7771																							161.508	0.000466119	158.702	25657.8	158.7	33167.7	158.7	75148.4	158.701	175215	158.701	246123	158.702	146340
251.6	0.4243	0.4247	0.4239	0.4243	0.4281			241.6	0.703	0.7272	0.7494	0.7652	0.7739																							161.505	0.000206735	158.7	29908.8	158.698	31913.6	158.698	70857.4	158.698	179045	158.699	250671	158.699	149457
251.7	0.4209	0.4215	0.4208	0.4213	0.4251			241.7	0.6995	0.7233	0.7453	0.7608	0.7701																							161.503	1.55547e-05	158.697	34468.1	158.695	31349.6	158.695	68682.9	158.696	179554	158.696	251989	158.697	156309
251.8	0.4176	0.4181	0.4174	0.4179	0.4217			241.8	0.6963	0.7197	0.742	0.7573	0.7664																							161.5	-0.000102334	158.695	34098	158.693	35785.7	158.693	65808.3	158.694	182060	158.694	255452	158.694	160152
251.9	0.4127	0.4132	0.4129	0.4136	0.4171			241.9	0.6937	0.7172	0.739	0.7544	0.7634																							161.498	-0.000146188	158.692	26545	158.691	37945.9	158.69	65042.3	158.691	184042	158.691	254228	158.692	164710
252	0.4088	0.4093	0.4088	0.4095	0.4129			242	0.6906	0.714	0.7362	0.7512	0.7599																							161.496	-0.000148471	158.69	21354.7	158.688	40200.9	158.688	69812.1	158.689	182671	158.689	251048	158.689	165019
252.1	0.4048	0.4054	0.405	0.406	0.4096			242.1	0.6879	0.7113	0.7331	0.7483	0.757																							161.493	-9.7952e-05	158.687	18364	158.686	41631.3	158.686	63645.3	158.686	177051	158.686	247294	158.687	160788
252.2	0.4015	0.4021	0.4015	0.4027	0.4062			242.2	0.6855	0.7083	0.7301	0.7455	0.7539																							161.491	6.60623e-08	158.685	15495.7	158.683	35923.2	158.683	57523.5	158.684	171556	158.684	240667	158.684	156309
252.3	0.3982	0.3987	0.3982	0.3991	0.4026			242.3	0.6833	0.7064	0.7273	0.7431	0.7519																							161.488	7.97694e-05	158.683	16785.8	158.681	32854.5	158.681	50661.5	158.681	170445	158.682	228232	158.682	147358
252.4	0.3948	0.3956	0.3951	0.396	0.3997			242.4	0.6797	0.7029	0.7243	0.7393	0.7487																							161.486	9.94266e-05	158.68	15390.6	158.678	33348.9	158.678	40876	158.679	165980	158.679	218037	158.68	133234
252.5	0.392	0.3926	0.3923	0.3934	0.3968			242.5	0.6759	0.6993	0.7204	0.7355	0.7442																							161.484	9.2976e-05	158.678	15010.6	158.676	31417.9	158.676	42543	158.676	162728	158.677	213592	158.677	130477
252.6	0.3885	0.3894	0.3887	0.3901	0.3935			242.6	0.6727	0.6957	0.717	0.7318	0.7406																							161.481	0.000145378	158.675	19780.8	158.673	32521.1	158.673	43301.6	158.674	154468	158.674	204207	158.675	129521
252.7	0.3847	0.3857	0.3854	0.3864	0.3898			242.7	0.6697	0.6924	0.7133	0.7285	0.7368																							161.479	0.000285591	158.673	19828.1	158.671	32165.3	158.671	40997.4	158.672	140171	158.672	194173	158.672	126912
252.8	0.3813	0.382	0.3819	0.3829	0.3867			242.8	0.6664	0.6891	0.7104	0.7254	0.7337																							161.476	0.000461823	158.67	23562.6	158.669	29272.7	158.668	33898.7	158.669	123981	158.669	184397	158.67	129831
252.9	0.3745	0.3755	0.3754	0.3764	0.3803			242.9	0.6636	0.6858	0.7069	0.7216	0.7301																							161.474	0.000601679	158.668	24659	158.666	25784.2	158.666	31050	158.667	109244	158.667	168853	158.667	134106
253	0.3716	0.3721	0.3721	0.3735	0.3767			243	0.6585	0.6807	0.7012	0.7162	0.7248																							161.472	0.000660374	158.665	24588.2	158.664	22642.2	158.664	32075.8	158.664	100126	158.664	158682	158.665	141271
253.1	0.3688	0.3696	0.3695	0.3708	0.3742			243.1	0.6559	0.6774	0.698	0.7125	0.721																							161.469	0.000676874	158.663	26484	158.661	22665	158.661	34709.1	158.662	94952.6	158.662	160706	158.662	154286
253.2	0.3662	0.367	0.3667	0.368	0.3718			243.2	0.6523	0.6737	0.6943	0.7087	0.7167																							161.467	0.000706339	158.661	21547.6	158.659	23498	158.659	31988.1	158.659	84922.8	158.66	159267	158.66	167945
253.3	0.3629	0.3637	0.3634	0.3646	0.3681			243.3	0.6492	0.6709	0.6908	0.7053	0.7135																							161.465	0.000737147	158.658	18845.2	158.656	27038.2	158.656	23231.3	158.657	79843.8	158.657	155962	158.657	180826
253.4	0.3591	0.36	0.3599	0.3611	0.3649			243.4	0.6462	0.6674	0.6877	0.7017	0.7103																							161.462	0.000729399	158.656	19923	158.654	27549	158.654	19682.4	158.654	77902	158.655	157394	158.655	187742
253.5	0.3555	0.3564	0.3566	0.3579	0.3613			243.5	0.6429	0.6642	0.6843	0.6986	0.7067																							161.46	0.000672187	158.653	23996.5	158.651	24590.4	158.651	24711.9	158.652	73013.9	158.652	159465	158.653	197056
253.6	0.353	0.3537	0.3537	0.355	0.3587			243.6	0.6403	0.661	0.6808	0.695	0.7032																							161.457	0.000603205	158.651	27416.3	158.649	24299.6	158.649	26942.7	158.649	67135	158.65	161078	158.65	216243
253.7	0.3497	0.3509	0.3506	0.3521	0.3555			243.7	0.6378	0.6586	0.6783	0.692	0.7002																							161.455	0.00057833	158.648	27299.6	158.647	24021.2	158.646	25254.3	158.647	63140.1	158.647	164151	158.648	227636
253.8	0.3473	0.3483	0.3482	0.3494	0.3528			243.8	0.635	0.6559	0.6754	0.6893	0.6972																							161.453	0.000628332	158.646	17708.4	158.644	23839.7	158.644	18760.4	158.645	57152.8	158.645	166049	158.645	234247
253.9	0.3451	0.346	0.3457	0.347	0.3505			243.9	0.6321	0.6527	0.672	0.6856	0.6933																							161.45	0.000736234	158.643	12984	158.642	23414.4	158.642	17633.3	158.642	50589.6	158.642	170051	158.643	247616
254	0.3428	0.3438	0.3438	0.345	0.3482			244	0.6284	0.6489	0.6676	0.6811	0.6891																							161.448	0.00084802	158.641	11247.3	158.639	21736.4	158.639	13511.8	158.64	51852.4	158.64	171283	158.64	260328
254.1	0.3399	0.3409	0.3408	0.3421	0.3454			244.1	0.625	0.645	0.6639	0.6777	0.6855																							161.445	0.000918561	158.639	15308.3	158.637	27143.2	158.637	13457.3	158.637	50724.8	158.638	171875	158.638	268711
254.2	0.3365	0.3375	0.3375	0.3389	0.3423			244.2	0.622	0.6419	0.6607	0.6737	0.6819																							161.443	0.000929823	158.636	14589.9	158.634	26175.3	158.634	16965.2	158.635	48833.2	158.635	166779	158.635	273373
254.3	0.3345	0.3352	0.3353	0.3366	0.3398			244.3	0.6186	0.6385	0.6569	0.6703	0.6781																							161.441	0.000857149	158.634	9578.86	158.632	18141.3	158.632	18907.1	158.632	46271.5	158.633	155173	158.633	270134
254.4	0.3314	0.3328	0.333	0.3342	0.3373			244.4	0.6161	0.6357	0.6539	0.6666	0.6746																							161.438	0.000694021	158.631	11409.4	158.629	18345.4	158.629	17196.9	158.63	37498	158.63	148388	158.631	266722
254.5	0.3291	0.33	0.3302	0.3314	0.3347			244.5	0.6137	0.6329	0.6515	0.6645	0.6721																							161.436	0.000496417	158.629	11321.1	158.627	18320.8	158.627	19239.9	158.627	33301.3	158.628	143399	158.628	258686
254.6	0.3269	0.3281	0.3284	0.3293	0.3327			244.6	0.6108	0.63	0.6483	0.6611	0.6688																							161.433	0.000327762	158.626	16130.5	158.625	18844	158.624	16528.9	158.625	35165	158.625	136826	158.626	252389
254.7	0.3248	0.326	0.326	0.3274	0.3308			244.7	0.608	0.627	0.6448	0.6575	0.6648																							161.431	0.000200549	158.624	18238.2	158.622	21742.2	158.622	14856.7	158.623	38172.6	158.623	125633	158.623	242993
254.8	0.3235	0.3245	0.3247	0.326	0.3292			244.8	0.6042	0.6228	0.6406	0.6534	0.6606																							161.429	7.59838e-05	158.621	20893.7	158.62	24717.7	158.62	13345.6	158.62	33975.9	158.62	113756	158.621	228927
254.9	0.321	0.322	0.3225	0.3235	0.3266			244.9	0.6012	0.6197	0.6377	0.6497	0.6573																							161.426	-6.35434e-05	158.619	19758.3	158.617	22927.2	158.617	9600.08	158.618	29570.5	158.618	93198.2	158.618	219939
255	0.3183	0.3193	0.3194	0.3206	0.324			245	0.5987	0.6171	0.6344	0.647	0.654																							161.424	-0.000169125	158.617	17518.1	158.615	21707.8	158.615	8866.16	158.615	31323.9	158.616	77816.5	158.616	209027
255.1	0.3162	0.3173	0.3173	0.3186	0.3215			245.1	0.5957	0.6138	0.6308	0.6433	0.6504																							161.421	-0.000196015	158.614	19437.4	158.612	23027.1	158.612	7999.46	158.613	29446.9	158.613	75402.8	158.613	201590
255.2	0.3139	0.3151	0.3152	0.3161	0.3194			245.2	0.5929	0.6107	0.6279	0.6401	0.6468																							161.419	-0.000120563	158.612	14403.2	158.61	23303.6	158.61	4676.39	158.61	24761.2	158.611	72804.5	158.611	183689
255.3	0.3118	0.3128	0.3133	0.3142	0.3176			245.3	0.5908	0.6086	0.6252	0.6376	0.6445																							161.417	6.31768e-05	158.609	13944	158.607	25448.9	158.607	2329.46	158.608	25118.6	158.608	64830.3	158.609	174290
255.4	0.3095	0.3106	0.3111	0.312	0.3153			245.4	0.5878	0.6053	0.6222	0.6342	0.641																							161.414	0.000312294	158.607	14880.4	158.605	25202.4	158.605	4378.09	158.605	23701.4	158.606	57984.5	158.606	167135
255.5	0.308	0.309	0.3095	0.3106	0.3136			245.5	0.5849	0.6025	0.6189	0.631	0.6376																							161.412	0.000553241	158.604	15150.6	158.603	20723.1	158.602	7399	158.603	19844.1	158.603	55939.4	158.604	156614
255.6	0.3065	0.3076	0.3077	0.3088	0.3121			245.6	0.5815	0.5988	0.615	0.6269	0.6331																							161.409	0.000708242	158.602	13320.5	158.6	17590.8	158.6	11179.8	158.601	19282.8	158.601	53737.4	158.601	149909
255.7	0.3045	0.3056	0.3058	0.3069	0.31			245.7	0.5787	0.5952	0.6113	0.623	0.6295																							161.407	0.000743893	158.599	12898.4	158.598	15922.4	158.598	15046.4	158.598	22324.6	158.598	53439	158.599	149537
255.8	0.3025	0.3034	0.3037	0.3046	0.3079			245.8	0.5753	0.5919	0.6074	0.6192	0.6258																							161.405	0.000684784	158.597	16222.9	158.595	12100.9	158.595	17123.1	158.596	21886.8	158.596	48357.3	158.596	152967
255.9	0.3005	0.3018	0.3019	0.3029	0.3058			245.9	0.5723	0.5886	0.6047	0.6156	0.6223																							161.402	0.000542718	158.595	16911.3	158.593	14183.3	158.593	13559.7	158.593	20298.5	158.594	40957.9	158.594	150673
256	0.2986	0.2998	0.2999	0.3009	0.3038			246	0.5693	0.5854	0.6013	0.6121	0.6186																							161.4	0.000373956	158.592	18742.5	158.59	12849.2	158.59	8411.91	158.591	23483.2	158.591	36670.5	158.591	147738
256.1	0.2971	0.2982	0.2983	0.2994	0.3025			246.1	0.5666	0.5829	0.5984	0.609	0.6158																							161.398	0.000267384	158.59	18533.6	158.588	9788.34	158.588	5701.9	158.588	20679.1	158.589	30842.2	158.589	147391
256.2	0.2954	0.2966	0.2967	0.2979	0.3008			246.2	0.564	0.5805	0.5953	0.6062	0.6126																							161.395	0.000244592	158.587	13573.9	158.585	5380.51	158.585	6190.72	158.586	21994.5	158.586	27919.9	158.587	152825
256.3	0.294	0.2954	0.2952	0.2965	0.2989			246.3	0.5611	0.577	0.5921	0.6029	0.6092																							161.393	0.000265986	158.585	6531.74	158.583	4576.46	158.583	7084.42	158.583	21545.8	158.584	32326.1	158.584	163473
256.4	0.2927	0.2937	0.294	0.2949	0.2978			246.4	0.5578	0.5735	0.5881	0.599	0.6053																							161.39	0.000269456	158.582	5264.16	158.581	7225.58	158.58	9465.93	158.581	14530.8	158.581	34124.9	158.582	179783
256.5	0.291	0.2921	0.2924	0.2935	0.296			246.5	0.5546	0.5699	0.5845	0.5953	0.6013																							161.388	0.000241727	158.58	4614.74	158.578	6684.84	158.578	14505.3	158.579	8181.08	158.579	25575	158.579	183642
256.6	0.289	0.2902	0.2903	0.2913	0.2939			246.6	0.5516	0.5667	0.5809	0.5918	0.5975																							161.386	0.000175973	158.577	5718.03	158.576	6722.47	158.576	9065.54	158.576	4562.29	158.576	19276.2	158.577	179990
256.7	0.2874	0.2887	0.2886	0.2894	0.2921			246.7	0.5488	0.5637	0.5777	0.5882	0.5935																							161.383	3.66947e-05	158.575	11339.3	158.573	7746.98	158.573	4466.82	158.574	7104.82	158.574	17481.3	158.574	183660
256.8	0.2862	0.2872	0.2876	0.2884	0.2911			246.8	0.5456	0.5604	0.5744	0.5847	0.5902																							161.381	-0.000157473	158.572	13622	158.571	8224.15	158.571	4743.6	158.571	10071.2	158.572	18001.8	158.572	183242
256.9	0.2851	0.2861	0.2861	0.2872	0.2899			246.9	0.5432	0.5574	0.5715	0.5817	0.5872																							161.378	-0.000322933	158.57	10039.6	158.568	14139.5	158.568	3920.44	158.569	7088.84	158.569	17699	158.569	170966
257	0.2836	0.2847	0.2848	0.2856	0.2882			247	0.5402	0.5546	0.5682	0.5783	0.5841																							161.376	-0.000410795	158.568	8287.97	158.566	19058.3	158.566	3362.17	158.566	7668.82	158.567	14541.1	158.567	162457
257.1	0.2823	0.2835	0.2837	0.2844	0.2872			247.1	0.537	0.5515	0.5647	0.5747	0.5803																							161.374	-0.000474625	158.565	3489.79	158.563	18368.9	158.563	2534.55	158.564	8991	158.564	11051.5	158.565	152177
257.2	0.2818	0.2826	0.2827	0.2836	0.286			247.2	0.5335	0.5471	0.5605	0.57	0.5758																							161.371	-0.00055382	158.563	177.893	158.561	13516.1	158.561	1323.39	158.561	7430.67	158.562	11321	158.562	144409
257.3	0.2804	0.2816	0.2817	0.2827	0.2851			247.3	0.5298	0.5435	0.5563	0.5659	0.5715																							161.369	-0.000612188	158.56	3771.94	158.559	11266.9	158.558	2962.58	158.559	8770.06	158.559	16732.9	158.56	131396
257.4	0.279	0.2802	0.2802	0.2809	0.2834			247.4	0.5267	0.5403	0.5528	0.5625	0.568																							161.366	-0.000649171	158.558	5163.92	158.556	6277.5	158.556	-2381.26	158.557	13281.2	158.557	16898.4	158.557	116462
257.5	0.2779	0.2788	0.2791	0.2797	0.282			247.5	0.5238	0.537	0.5497	0.559	0.5642																							161.364	-0.000656679	158.555	9473.35	158.554	2456.54	158.553	-6248.91	158.554	17333.2	158.554	16152.9	158.555	109377
257.6	0.2771	0.278	0.2781	0.2787	0.2812			247.6	0.5207	0.5336	0.5463	0.5557	0.5607																							161.362	-0.000560448	158.553	11970.1	158.551	5773.03	158.551	-3605.64	158.552	14915.7	158.552	15447.4	158.552	104342
257.7	0.2752	0.2761	0.2765	0.2769	0.2793			247.7	0.5183	0.531	0.5436	0.5525	0.5577																							161.359	-0.000319913	158.55	9842.76	158.549	9770.04	158.549	-2253.06	158.549	10281.4	158.55	11620.2	158.55	91585.2
257.8	0.2744	0.2754	0.2757	0.276	0.2785			247.8	0.5157	0.5285	0.5406	0.5497	0.5548																							161.357	-6.44572e-06	158.548	9150.47	158.546	11888.9	158.546	-5418	158.547	4883.17	158.547	10766.4	158.547	71192.3
257.9	0.2738	0.2748	0.2748	0.2753	0.2775			247.9	0.5125	0.525	0.5371	0.546	0.5509																							161.354	0.000264997	158.546	8930.81	158.544	14147.2	158.544	-4881.61	158.544	5885.99	158.545	6838.37	158.545	59095.7
258	0.273	0.2742	0.2738	0.2745	0.277			248	0.5057	0.518	0.5296	0.538	0.5428																							161.352	0.000453013	158.543	3971.59	158.541	14205.2	158.541	-4009.02	158.542	7120.61	158.542	2752.97	158.543	59047.9
258.1	0.2721	0.2728	0.2731	0.2733	0.2757			248.1	0.5029	0.5147	0.5266	0.5347	0.5397																							161.35	0.000568544	158.541	-3608.28	158.539	13873.5	158.539	1036.26	158.539	5773.46	158.54	1641.6	158.54	53760.9
258.2	0.2715	0.2722	0.2722	0.2729	0.275			248.2	0.4997	0.5114	0.5231	0.5309	0.536																							161.347	0.0005943	158.538	-6597.27	158.536	11470	158.536	2593.26	158.537	7698.02	158.537	8667.38	158.538	45589.4
258.3	0.2704	0.2713	0.2713	0.2718	0.2737			248.3	0.4969	0.5084	0.5196	0.5279	0.5324																							161.345	0.000529411	158.536	-2571.07	158.534	6204.01	158.534	-90.5732	158.535	7536.84	158.535	13801.7	158.535	44687.3
258.4	0.2696	0.2708	0.2706	0.271	0.2732			248.4	0.4942	0.506	0.5169	0.5251	0.5295																							161.342	0.00045743	158.533	717.316	158.532	6493.96	158.531	-114.483	158.532	8954.94	158.532	13372.4	158.533	43520.1
258.5	0.269	0.27	0.2699	0.2706	0.2725			248.5	0.492	0.5036	0.5143	0.5223	0.5268																							161.34	0.000452498	158.531	2309.85	158.529	9732.49	158.529	4947.51	158.53	9284.07	158.53	13953.3	158.53	38981.7
258.6	0.2686	0.2697	0.2695	0.2699	0.2718			248.6	0.489	0.5003	0.5109	0.5191	0.5233																							161.338	0.000478838	158.528	3975.17	158.527	11051.2	158.527	10005.4	158.527	8055.43	158.527	16697.2	158.528	34850
258.7	0.2685	0.2696	0.2693	0.2696	0.2715			248.7	0.4854	0.4963	0.5066	0.5148	0.5191																							161.335	0.000476559	158.526	6637	158.524	14943.1	158.524	6368.05	158.525	5342.89	158.525	14855.9	158.525	35603
258.8	0.2681	0.2688	0.2687	0.269	0.2707			248.8	0.482	0.4929	0.5031	0.511	0.5152																							161.333	0.000484903	158.524	5419.86	158.522	13318.5	158.522	2806.43	158.522	1717.46	158.523	13159.2	158.523	31644.3
258.9	0.2674	0.2682	0.2679	0.2682	0.2701			248.9	0.4787	0.4892	0.4991	0.5069	0.5112																							161.33	0.000569361	158.521	2715.64	158.519	8670.2	158.519	3148.11	158.52	-6096.23	158.52	7924.07	158.52	29942.1
259	0.2669	0.2678	0.2676	0.2678	0.2696			249	0.4758	0.4862	0.4964	0.5036	0.5077																							161.328	0.000708589	158.519	-905.637	158.517	6757.13	158.517	2270.04	158.517	-7627.81	158.518	1721.04	158.518	27163.3
259.1	0.2666	0.2674	0.2673	0.2673	0.269			249.1	0.4726	0.4831	0.4928	0.5001	0.5042																							161.326	0.000861869	158.516	-1476.54	158.514	9258.9	158.514	1013.58	158.515	1060.09	158.515	-4649.39	158.516	25347.7
259.2	0.2662	0.2671	0.2668	0.2669	0.2685			249.2	0.4704	0.4805	0.49	0.4972	0.5011																							161.323	0.000998313	158.514	109.268	158.512	6401.54	158.512	261.672	158.513	6590.41	158.513	-7686.28	158.513	27154.9
259.3	0.2659	0.2666	0.2665	0.2668	0.2683			249.3	0.4677	0.4776	0.4873	0.4942	0.4982																							161.321	0.00104	158.511	2259.21	158.51	8300.81	158.509	-3258.69	158.51	8244.46	158.51	-7320.16	158.511	25348.9
259.4	0.2657	0.2666	0.2662	0.2664	0.2679			249.4	0.4647	0.4748	0.4838	0.4908	0.4948																							161.319	0.000945859	158.509	5215.42	158.507	13416.1	158.507	-3861.22	158.508	4172.35	158.508	-5160.52	158.508	19360.7
259.5	0.2656	0.2661	0.2659	0.2657	0.2674			249.5	0.4613	0.471	0.4801	0.487	0.4909																							161.316	0.000776082	158.506	12256.9	158.505	17436.1	158.505	-2939.94	158.505	4363.52	158.505	-1840.12	158.506	15897.9
259.6	0.2656	0.2662	0.2658	0.2658	0.2674			249.6	0.458	0.4678	0.4766	0.4834	0.4873																							161.314	0.000610724	158.504	14489	158.502	10634.8	158.502	3782.76	158.503	7085.88	158.503	-1478.01	158.503	12094.4
259.7	0.2652	0.2658	0.2655	0.2654	0.2669			249.7	0.4553	0.4646	0.4732	0.48	0.4837																							161.311	0.000478622	158.502	13321.6	158.5	6535.13	158.5	4174.66	158.5	1503.88	158.501	-684.401	158.501	16365.4
259.8	0.2652	0.2659	0.2653	0.2657	0.2668			249.8	0.4523	0.4614	0.4699	0.4764	0.4801																							161.309	0.000396067	158.499	10449.7	158.497	11747.9	158.497	431.439	158.498	5604.27	158.498	2356.5	158.498	16496.6
259.9	0.2651	0.2659	0.2651	0.2651	0.2667			249.9	0.4493	0.4584	0.4671	0.4734	0.4766																							161.307	0.000398909	158.497	6064.69	158.495	16161.9	158.495	3091.42	158.495	10125.9	158.496	-3010.2	158.496	13435.9
260	0.2653	0.2659	0.2653	0.265	0.2664			250	0.4467	0.4556	0.4639	0.4703	0.4735																							161.304	0.000474441	158.494	5972.21	158.492	18875.2	158.492	10255.7	158.493	3453.57	158.493	-2793.16	158.494	7524.36
260.1	0.2652	0.2658	0.2651	0.2651	0.2662			250.1	0.444	0.4528	0.4614	0.4675	0.4708																							161.302	0.000582483	158.492	412.288	158.49	18812.8	158.49	11536.7	158.49	-1168.53	158.491	952.584	158.491	5564.35
260.2	0.2654	0.2658	0.2651	0.2649	0.2659			250.2	0.4409	0.4498	0.4577	0.4638	0.4672																							161.299	0.000688392	158.489	-4240.06	158.488	20157.4	158.487	8434.58	158.488	4139.68	158.488	-3533.55	158.489	8447.85
260.3	0.2656	0.2659	0.2652	0.265	0.2662			250.3	0.4373	0.4458	0.4537	0.4594	0.4628																							161.297	0.00073221	158.487	-5985.05	158.485	17642.1	158.485	2702.53	158.486	9335.36	158.486	-2202.4	158.486	11671.7
260.4	0.2656	0.2659	0.2654	0.2651	0.266			250.4	0.434	0.4423	0.45	0.4557	0.459																							161.295	0.000681742	158.484	-4292.2	158.483	14855.9	158.483	-426.636	158.483	9218.56	158.483	3052.05	158.484	12592.1
260.5	0.2659	0.2661	0.2654	0.2651	0.266			250.5	0.4311	0.4391	0.447	0.4527	0.4554																							161.292	0.000588657	158.482	-3514.7	158.48	15462.2	158.48	-2510.23	158.481	1143.02	158.481	7968.12	158.481	11844.1
260.6	0.266	0.2664	0.2655	0.2651	0.2661			250.6	0.428	0.4362	0.4437	0.449	0.4524																							161.29	0.000519227	158.48	-5643.93	158.478	20154.3	158.478	-1635.19	158.478	-1826.12	158.479	7342.92	158.479	6861.16
260.7	0.2662	0.2664	0.2656	0.2652	0.2661			250.7	0.4253	0.4333	0.4406	0.4462	0.4493																							161.287	0.000498698	158.477	-2785.28	158.475	20593.7	158.475	2322.96	158.476	1501.44	158.476	7649.68	158.476	8410.82
260.8	0.2665	0.2668	0.2662	0.2655	0.2664			250.8	0.4229	0.4307	0.438	0.4435	0.4465																							161.285	0.000537736	158.475	3330.77	158.473	18598.5	158.473	1649.01	158.473	3925.75	158.474	9273.52	158.474	9723.02
260.9	0.2668	0.267	0.2664	0.2657	0.2666			250.9	0.4205	0.4283	0.4353	0.441	0.4436																							161.283	0.000653762	158.472	1754.11	158.47	11530	158.47	-2108.7	158.471	4976.16	158.471	13366.2	158.472	9347.15
261	0.2672	0.2675	0.2665	0.2659	0.2668			251	0.4174	0.4252	0.4321	0.4376	0.4404																							161.28	0.000841887	158.47	-54.5269	158.468	7299.22	158.468	595.074	158.468	7245.09	158.469	15035	158.469	8287.98
261.1	0.2674	0.2674	0.2666	0.2657	0.2668			251.1	0.4138	0.4214	0.4285	0.4336	0.4362																							161.278	0.00102	158.467	-496.453	158.466	10000.9	158.465	4098.55	158.466	11245.1	158.466	13316.7	158.467	8049
261.2	0.268	0.268	0.2671	0.2664	0.2673			251.2	0.4111	0.4185	0.4255	0.4301	0.4331																							161.275	0.00112	158.465	-542.024	158.463	10858	158.463	7627.11	158.464	9010.59	158.464	6153.94	158.464	9884.58
261.3	0.2687	0.2684	0.2675	0.2666	0.2674			251.3	0.4085	0.4159	0.4225	0.4276	0.43																							161.273	0.00114	158.462	-3254.01	158.461	14185.7	158.461	6665.34	158.461	2671.21	158.461	7495.57	158.462	12026.1
261.4	0.2692	0.2689	0.2679	0.2669	0.2681			251.4	0.4059	0.4131	0.4197	0.4245	0.4268																							161.271	0.00114	158.46	-332.229	158.458	17052.2	158.458	7717.93	158.459	2429.13	158.459	6967.45	158.459	7296
261.5	0.2698	0.2694	0.2686	0.2672	0.2683			251.5	0.4036	0.4104	0.4167	0.4215	0.4239																							161.268	0.0011	158.458	-58.2012	158.456	14432.2	158.456	5873.86	158.456	7548.45	158.457	1346.21	158.457	-457.313
261.6	0.2701	0.2699	0.2689	0.2679	0.2683			251.6	0.4012	0.408	0.4144	0.4191	0.4215																							161.266	0.00098178	158.455	-1423.98	158.453	12354	158.453	3509.39	158.454	8462.38	158.454	661.046	158.454	-3589.48
261.7	0.2706	0.2704	0.2691	0.2683	0.2687			251.7	0.399	0.4058	0.4119	0.4167	0.419																							161.263	0.000826932	158.453	2133.32	158.451	13921.1	158.451	2137.56	158.451	6692.91	158.452	-1767.06	158.452	-2575.73
261.8	0.2714	0.2712	0.2698	0.2687	0.2693			251.8	0.3962	0.4029	0.4091	0.4135	0.4158																							161.261	0.000706503	158.45	3274.55	158.448	12098.7	158.448	3487.89	158.449	6569.74	158.449	-1228.68	158.45	2582.72
261.9	0.2722	0.2716	0.2703	0.2693	0.2697			251.9	0.3931	0.3998	0.4056	0.4099	0.4125																							161.259	0.000636632	158.448	2101.46	158.446	13954.1	158.446	4718.82	158.446	7483.92	158.447	717.226	158.447	4976.02
262	0.2728	0.2725	0.271	0.27	0.2701			252	0.3902	0.3966	0.4023	0.407	0.4088																							161.256	0.000546962	158.445	1608.56	158.444	13220.1	158.443	4172.56	158.444	6731.43	158.444	3117.2	158.445	3090.16
262.1	0.2737	0.2732	0.2717	0.2706	0.2708			252.1	0.3873	0.3938	0.3994	0.4038	0.406																							161.254	0.000389935	158.443	861.763	158.441	7276.51	158.441	1483.71	158.442	2863.93	158.442	6501.77	158.442	-221.63
262.2	0.2745	0.274	0.2726	0.2713	0.2716			252.2	0.3847	0.3911	0.3967	0.4009	0.403																							161.251	0.000210796	158.44	-2484.77	158.439	5423.63	158.439	1704.66	158.439	2644.99	158.439	7315.88	158.44	5173.03
262.3	0.2755	0.2748	0.2733	0.2721	0.2723			252.3	0.3822	0.3885	0.394	0.398	0.4002																							161.249	6.14152e-05	158.438	-4828.62	158.436	7190.8	158.436	-12.794	158.437	11513.8	158.437	4138.45	158.437	3424.85
262.4	0.2765	0.2757	0.2739	0.2727	0.2729			252.4	0.3799	0.3861	0.3915	0.3957	0.3974																							161.247	-6.93026e-05	158.435	-2491.91	158.434	10118.2	158.434	976.575	158.434	9037.07	158.435	-689.059	158.435	19.0742
262.5	0.278	0.2774	0.2755	0.2739	0.2739			252.5	0.3775	0.3837	0.3891	0.3932	0.3951																							161.244	-0.000203638	158.433	1253.89	158.431	7384.62	158.431	-739.447	158.432	1431.78	158.432	-2744.57	158.432	1943.35
262.6	0.2789	0.278	0.2762	0.2748	0.2745			252.6	0.3753	0.3811	0.3865	0.3905	0.3922																							161.242	-0.000318214	158.431	4078.89	158.429	10671.2	158.429	4290.69	158.429	868.6	158.43	-2964.73	158.43	2062.93
262.7	0.2798	0.2789	0.277	0.2752	0.2756			252.7	0.3724	0.3781	0.3833	0.3872	0.389																							161.24	-0.000340101	158.428	2183.85	158.426	14481.9	158.426	3733.93	158.427	1819.88	158.427	-3785.6	158.428	477.356
262.8	0.2812	0.28	0.2781	0.2765	0.2763			252.8	0.37	0.3754	0.3805	0.3843	0.386																							161.237	-0.000209954	158.426	-5494.28	158.424	13296.6	158.424	1365.17	158.424	4154.69	158.425	-4018.6	158.425	-1817.52
262.9	0.2825	0.2813	0.2791	0.2775	0.2771			252.9	0.3646	0.3701	0.375	0.3787	0.3801																							161.235	1.81166e-05	158.423	-5087.31	158.422	8681.24	158.421	-1047.1	158.422	6657.43	158.422	-2936.1	158.423	3023.37
263	0.2836	0.2825	0.2804	0.2785	0.2784			253	0.3623	0.3677	0.3726	0.3762	0.3777																							161.232	0.000227566	158.421	562.835	158.419	7839.37	158.419	-4538.02	158.42	9759.4	158.42	-4583.36	158.42	-3301.4
263.1	0.2849	0.2837	0.2815	0.2794	0.2794			253.1	0.3601	0.3657	0.3702	0.3737	0.3752																							161.23	0.000383008	158.418	1500.73	158.417	4906.39	158.417	-5384.97	158.417	8152.59	158.417	-2593.61	158.418	-8650.69
263.2	0.2858	0.2847	0.2824	0.2803	0.2801			253.2	0.3581	0.3636	0.3682	0.3716	0.3731																							161.228	0.000540884	158.416	-252.675	158.414	3466.26	158.414	-8805.6	158.415	3796.61	158.415	-2266.56	158.415	-9879.06
263.3	0.287	0.286	0.2834	0.2812	0.281			253.3	0.3557	0.3609	0.3654	0.3688	0.3703																							161.225	0.000711809	158.413	6942.71	158.412	1335.22	158.412	-7681.67	158.412	-1521.01	158.413	-989.049	158.413	-827.971
263.4	0.2883	0.2865	0.2844	0.2821	0.2817			253.4	0.3528	0.358	0.3622	0.3656	0.3671																							161.223	0.000794358	158.411	7028.93	158.409	7015.41	158.409	-5308.35	158.41	-442.308	158.41	-1334.62	158.41	6751.24
263.5	0.2896	0.288	0.2853	0.2832	0.2827			253.5	0.3501	0.3553	0.3594	0.3629	0.3642																							161.22	0.000728312	158.409	-3175.75	158.407	7771.91	158.407	-5693.91	158.407	-1959.91	158.408	2969.11	158.408	8466.64
263.6	0.2909	0.2892	0.2868	0.2844	0.284			253.6	0.3481	0.3531	0.3573	0.3604	0.3619																							161.218	0.000592464	158.406	2847.51	158.404	3851.02	158.404	-1914.86	158.405	5389.29	158.405	5018.68	158.406	-2389.57
263.7	0.2928	0.2908	0.2881	0.2857	0.2853			253.7	0.3456	0.3507	0.3548	0.3578	0.3591																							161.216	0.000502688	158.404	5900.64	158.402	7257.99	158.402	279.2	158.402	4618.99	158.403	5706.62	158.403	-4830.57
263.8	0.2934	0.2916	0.289	0.2867	0.2859			253.8	0.3434	0.3483	0.3525	0.3557	0.3568																							161.213	0.000493757	158.401	2011.19	158.399	8606.74	158.399	-3097.52	158.4	1962.62	158.4	2204.74	158.401	1207.11
263.9	0.2951	0.2932	0.2903	0.2878	0.2873			253.9	0.3415	0.3464	0.3504	0.3536	0.3547																							161.211	0.000536675	158.399	1220.32	158.397	8336.19	158.397	-3893.81	158.398	-2775.97	158.398	-667.882	158.398	12788.6
264	0.2968	0.295	0.292	0.2895	0.2885			254	0.3397	0.3445	0.3486	0.3514	0.3526																							161.208	0.000628582	158.396	1537.34	158.395	6159.92	158.394	-8288.92	158.395	-1548.07	158.395	1508.47	158.396	13045
264.1	0.2976	0.2961	0.2928	0.2904	0.2891			254.1	0.3377	0.3423	0.3465	0.3492	0.3505																							161.206	0.000755749	158.394	2672.93	158.392	7511.16	158.392	-9257.09	158.393	4673.68	158.393	2659.27	158.393	8578.49
264.2	0.299	0.297	0.2936	0.2909	0.29			254.2	0.335	0.3397	0.3434	0.3465	0.3474																							161.204	0.000854452	158.391	3154.51	158.39	7340.24	158.39	-8287.42	158.39	4806.7	158.391	-457.927	158.391	6981.7
264.3	0.3005	0.2982	0.295	0.2923	0.2914			254.3	0.333	0.3376	0.3413	0.3442	0.3453																							161.201	0.000872059	158.389	2293.92	158.387	2303.26	158.387	-8849.59	158.388	1453.02	158.388	1334.07	158.388	5718.68
264.4	0.3027	0.3004	0.297	0.2944	0.2933			254.4	0.3311	0.3357	0.3395	0.342	0.3432																							161.199	0.000792309	158.387	-2246.44	158.385	943.973	158.385	-4442.98	158.385	-2434.2	158.386	7123.34	158.386	-161.999
264.5	0.3043	0.3022	0.2986	0.2955	0.2943			254.5	0.329	0.3335	0.3374	0.3399	0.3412																							161.196	0.000646593	158.384	-3553.31	158.382	1199.56	158.382	-1603.02	158.383	602.303	158.383	3378.64	158.384	-7228.79
264.6	0.306	0.3035	0.3001	0.297	0.2956			254.6	0.3272	0.3316	0.3352	0.3379	0.3389																							161.194	0.000473693	158.382	-6406.6	158.38	924.04	158.38	1753.02	158.38	6299.66	158.381	-3809.68	158.381	-5232.68
264.7	0.3079	0.3052	0.3015	0.2985	0.2971			254.7	0.3255	0.3301	0.3336	0.3362	0.3371																							161.192	0.000340803	158.379	-7469.17	158.377	3897.67	158.377	-1537.82	158.378	4894.31	158.378	-8989.35	158.379	1633.72
264.8	0.3095	0.3068	0.303	0.2999	0.2984			254.8	0.3241	0.3285	0.3321	0.3344	0.3355																							161.189	0.000359607	158.377	992.556	158.375	3334.33	158.375	-7514.7	158.376	2039.51	158.376	-11149.8	158.376	9876.03
264.9	0.3109	0.3082	0.3043	0.3011	0.2997			254.9	0.3222	0.3267	0.3301	0.3327	0.3334																							161.187	0.000547587	158.374	7100.33	158.373	2648.9	158.372	-7922.05	158.373	-325.857	158.373	-2535.88	158.374	12968.9
265	0.3126	0.3099	0.3059	0.3026	0.3011			255	0.3198	0.3243	0.3277	0.3303	0.331																							161.184	0.000768779	158.372	9885.9	158.37	-934.713	158.37	-7358.57	158.371	4121.04	158.371	6327.97	158.371	13905
265.1	0.3144	0.3113	0.3075	0.3039	0.3026			255.1	0.3178	0.3221	0.3256	0.3278	0.3286																							161.182	0.000843617	158.369	7517.27	158.368	-5700.3	158.368	-9233.37	158.368	7658.47	158.368	8704.52	158.369	5450.59
265.2	0.3165	0.3136	0.3093	0.3061	0.3042			255.2	0.3159	0.3203	0.3234	0.3258	0.3266																							161.18	0.000713265	158.367	5814.13	158.365	-462.355	158.365	-3096.64	158.366	5886.09	158.366	7288.94	158.366	-6199.11
265.3	0.3186	0.3155	0.3112	0.3076	0.3058			255.3	0.3141	0.3183	0.3213	0.3239	0.3247																							161.177	0.000444976	158.365	7629.85	158.363	1252.13	158.363	-1024.2	158.363	5593.04	158.364	8306.81	158.364	-2518.91
265.4	0.3205	0.3172	0.3128	0.3092	0.3076			255.4	0.3124	0.3164	0.3197	0.322	0.3227																							161.175	0.000136038	158.362	3163.04	158.36	-1509.47	158.36	-3346.26	158.361	5378.46	158.361	5799.54	158.361	2543.98
265.5	0.3224	0.3194	0.3145	0.3109	0.309			255.5	0.3112	0.3152	0.3183	0.3206	0.3213																							161.172	-0.000121189	158.36	1306.92	158.358	-4171.72	158.358	-2031.12	158.358	203.408	158.359	5704.34	158.359	2602.56
265.6	0.3243	0.321	0.3165	0.3125	0.3107			255.6	0.3097	0.3136	0.3168	0.3191	0.3197																							161.17	-0.000298345	158.357	-295.447	158.355	-3761.67	158.355	2016.83	158.356	-62.8897	158.356	2289.19	158.357	-4369.05
265.7	0.3262	0.3228	0.3181	0.3141	0.3119			255.7	0.3081	0.3121	0.3151	0.3174	0.3182																							161.168	-0.00042774	158.355	2636.69	158.353	1280.05	158.353	2793.81	158.353	1479.83	158.354	-1785.67	158.354	-1101.14
265.8	0.3281	0.3243	0.3195	0.3155	0.3135			255.8	0.3058	0.3097	0.3131	0.3149	0.3154																							161.165	-0.000488129	158.352	6940.47	158.351	5528.03	158.35	-763.168	158.351	3814.3	158.351	-2763.48	158.352	2754.49
265.9	0.3303	0.3265	0.3217	0.3175	0.3156			255.9	0.3044	0.3085	0.3113	0.3135	0.3141																							161.163	-0.00045052	158.35	5386.11	158.348	5931.43	158.348	-5998.62	158.349	3238.82	158.349	568.406	158.349	189.004
266	0.3331	0.3291	0.324	0.3197	0.3176			256	0.3025	0.3065	0.3094	0.3114	0.3119																							161.161	-0.000353918	158.347	5276.27	158.346	8597.74	158.346	-7376.39	158.346	3542.57	158.346	-2504.98	158.347	527.012
266.1	0.3357	0.3315	0.3262	0.322	0.3199			256.1	0.301	0.3049	0.3078	0.3098	0.3104																							161.158	-0.000249484	158.345	7564.61	158.343	7054.35	158.343	-6757.04	158.344	3566.23	158.344	-5827.92	158.344	2845.75
266.2	0.3377	0.3336	0.3284	0.3241	0.3217			256.2	0.2997	0.3036	0.3064	0.3086	0.3088																							161.156	-0.000160935	158.343	4480.81	158.341	8594.27	158.341	-8360.48	158.341	657.343	158.342	-40.3628	158.342	5018.82
266.3	0.3399	0.3356	0.3304	0.3257	0.3233			256.3	0.2984	0.3023	0.3049	0.307	0.3074																							161.153	-6.36499e-05	158.34	-711.668	158.338	7212.16	158.338	-13867.6	158.339	-6727.68	158.339	3549.01	158.339	8864.64
266.4	0.3416	0.3375	0.3323	0.3274	0.3249			256.4	0.2972	0.3012	0.3037	0.3057	0.3062																							161.151	7.33976e-05	158.338	-3447.02	158.336	4102.44	158.336	-15199.3	158.336	-6247.01	158.337	6721.17	158.337	10021.7
266.5	0.3441	0.3398	0.3341	0.3295	0.3267			256.5	0.2957	0.2993	0.3021	0.3039	0.3045																							161.149	0.000249566	158.335	-5708.47	158.333	4804.53	158.333	-14900.7	158.334	-1990.15	158.334	2093.89	158.335	9464.55
266.6	0.346	0.3415	0.3359	0.3311	0.3281			256.6	0.2941	0.2976	0.3002	0.3023	0.3027																							161.146	0.000433566	158.333	-5343.46	158.331	9732.83	158.331	-11697.7	158.331	-911.88	158.332	-2472.19	158.332	6223.09
266.7	0.3487	0.3442	0.3382	0.3332	0.3305			256.7	0.2922	0.296	0.2987	0.3006	0.3008																							161.144	0.000586262	158.33	-7171.91	158.329	8879.72	158.328	-5782.41	158.329	1914.53	158.329	-626.325	158.33	7548.97
266.8	0.3515	0.3469	0.341	0.3359	0.3329			256.8	0.2909	0.2946	0.2974	0.2993	0.2994																							161.141	0.000718467	158.328	-8923.14	158.326	4641.31	158.326	-4262.23	158.327	408.587	158.327	652.323	158.327	7964.8
266.9	0.3541	0.3491	0.3431	0.3378	0.3351			256.9	0.2896	0.2932	0.2961	0.2978	0.2979																							161.139	0.000860866	158.325	-11922.6	158.324	8864.59	158.324	-8799.3	158.324	-3846.47	158.324	5255.81	158.325	5921.01
267	0.3562	0.3512	0.3447	0.3397	0.3364			257	0.2886	0.2922	0.2947	0.2966	0.2968																							161.137	0.00097189	158.323	-1873.94	158.321	12660.8	158.321	-11413.3	158.322	-2727.98	158.322	6486.88	158.322	6870.85
267.1	0.361	0.356	0.3496	0.344	0.3411			257.1	0.2874	0.2911	0.2936	0.2956	0.2958																							161.134	0.000926114	158.321	5013.21	158.319	13249.7	158.319	-10013.4	158.319	-3914.83	158.32	8534.85	158.32	9390.6
267.2	0.3632	0.358	0.3512	0.3458	0.3427			257.2	0.2867	0.2901	0.2926	0.2944	0.2948																							161.132	0.000685527	158.318	3960.89	158.316	10285.4	158.316	-9470.23	158.317	-4640.02	158.317	8166.91	158.317	749.527
267.3	0.365	0.36	0.3531	0.3477	0.3443			257.3	0.2854	0.2887	0.2914	0.293	0.2933																							161.129	0.000402995	158.316	-1875.83	158.314	10150.7	158.314	-8590.24	158.314	-7875.48	158.315	4160.63	158.315	-5204
267.4	0.3678	0.3623	0.3553	0.3496	0.3464			257.4	0.2841	0.2873	0.2899	0.2917	0.2917																							161.127	0.000230785	158.313	-5901.54	158.311	10130.7	158.311	-354.636	158.312	-9520.13	158.312	-500.167	158.313	-5825.16
267.5	0.3712	0.3656	0.3585	0.3526	0.3495			257.5	0.2829	0.2865	0.2887	0.2904	0.2906																							161.125	0.000154501	158.311	-7189.07	158.309	4189.94	158.309	1047.14	158.309	-7535.92	158.31	2667.52	158.31	-1534.45
267.6	0.374	0.3682	0.361	0.3551	0.3516			257.6	0.2823	0.2855	0.288	0.2897	0.2898																							161.122	0.000101553	158.308	-5486	158.307	5420.13	158.306	-4803.53	158.307	-3842.41	158.307	8996.13	158.308	1343.32
267.7	0.3766	0.3708	0.3637	0.3578	0.354			257.7	0.2801	0.2835	0.286	0.2874	0.2877																							161.12	8.30906e-05	158.306	135.195	158.304	8127.06	158.304	-5233.32	158.305	-5026.72	158.305	7756.6	158.305	3446.86
267.8	0.3795	0.3737	0.366	0.3601	0.3565			257.8	0.2793	0.2826	0.2852	0.2866	0.2869																							161.117	0.000100102	158.303	4769.38	158.302	10045.4	158.302	-645.101	158.302	391.706	158.302	5065.21	158.303	-246.435
267.9	0.3825	0.3763	0.369	0.3625	0.3588			257.9	0.2786	0.2818	0.2843	0.2858	0.286																							161.115	8.84851e-05	158.301	7070.1	158.299	9271.29	158.299	2365.62	158.3	1351.62	158.3	6236.71	158.3	-1967.58
268	0.3844	0.3784	0.3708	0.3646	0.3606			258	0.2776	0.2809	0.283	0.2849	0.2848																							161.113	2.3537e-05	158.298	8773.3	158.297	5209.93	158.297	1250.03	158.297	800.084	158.298	7522.54	158.298	-3608.93
268.1	0.387	0.3808	0.3728	0.3664	0.3627			258.1	0.2767	0.2798	0.2819	0.2837	0.2839																							161.11	-6.8797e-05	158.296	3234.53	158.294	1863.8	158.294	-115.02	158.295	4814.04	158.295	6524.61	158.295	-1655.22
268.2	0.3897	0.3834	0.3756	0.3688	0.365			258.2	0.2756	0.279	0.2811	0.2829	0.2827																							161.108	-0.000147393	158.294	767.724	158.292	3215.72	158.292	-4680.31	158.292	5827.46	158.293	7952.86	158.293	4713
268.3	0.3933	0.3868	0.3788	0.3719	0.3679			258.3	0.2749	0.278	0.2802	0.2817	0.2816																							161.105	-0.000190136	158.291	-1659.41	158.289	-131.511	158.289	-10025.6	158.29	4676.43	158.29	4422.38	158.291	6849.27
268.4	0.3964	0.3898	0.3813	0.3748	0.3703			258.4	0.2742	0.2773	0.2794	0.2811	0.2811																							161.103	-0.000222907	158.289	-1394.57	158.287	-6314.32	158.287	-11875.8	158.287	390.004	158.288	2813.98	158.288	8004.07
268.5	0.3993	0.3925	0.3842	0.3771	0.3728			258.5	0.2734	0.2767	0.2787	0.2802	0.2802																							161.101	-0.000292453	158.286	-2253.36	158.285	-8541.31	158.284	-9119.44	158.285	-6011.35	158.285	3826.18	158.286	9437.28
268.6	0.4024	0.3954	0.3871	0.3802	0.3755			258.6	0.2728	0.2758	0.2783	0.2794	0.2795																							161.098	-0.000363192	158.284	1383.25	158.282	-4130.73	158.282	-3569.09	158.283	-6560.99	158.283	2186.03	158.283	6211.66
268.7	0.4053	0.3982	0.3895	0.3823	0.3782			258.7	0.2721	0.2751	0.2775	0.2785	0.2788																							161.096	-0.000304409	158.281	-818.812	158.28	-136.787	158.28	293.393	158.28	-5377.78	158.28	-1121.8	158.281	7474.81
268.8	0.408	0.4009	0.3919	0.3845	0.3803			258.8	0.2715	0.2746	0.2769	0.2782	0.2781																							161.094	-8.74132e-05	158.279	-4524.17	158.277	1726.01	158.277	-4258.99	158.278	267.271	158.278	-4828.06	158.278	2246.01
268.9	0.4108	0.4035	0.3948	0.387	0.3825			258.9	0.2709	0.2738	0.276	0.2774	0.2775																							161.091	0.000201157	158.276	2904.06	158.275	490.501	158.275	-8157.05	158.275	4507.54	158.276	-6211.19	158.276	-921.865
269	0.4138	0.4069	0.3979	0.3901	0.3854			259	0.2705	0.2734	0.2755	0.2767	0.2767																							161.089	0.000494878	158.274	5696.58	158.272	-90.8232	158.272	-8352.8	158.273	3006.64	158.273	-4694.52	158.273	-680.462
269.1	0.4178	0.4103	0.4015	0.3938	0.3883			259.1	0.27	0.2729	0.2748	0.2761	0.276																							161.086	0.000735913	158.272	4526.48	158.27	1107.62	158.27	-8306.23	158.27	1508.42	158.271	123.214	158.271	-3224.82
269.2	0.4215	0.4141	0.4045	0.3969	0.3921			259.2	0.2692	0.2723	0.2743	0.2756	0.2754																							161.084	0.000857612	158.269	7804.58	158.267	4148.75	158.267	-9880.64	158.268	-1863.34	158.268	2207.68	158.269	-110.637
269.3	0.4249	0.4173	0.4078	0.3996	0.395			259.3	0.2685	0.2718	0.2738	0.275	0.2748																							161.082	0.000833337	158.267	6735.13	158.265	-2261.55	158.265	-6678.13	158.265	-8783.3	158.266	-2417	158.266	4916.28
269.4	0.4282	0.4205	0.4109	0.4024	0.3973			259.4	0.2685	0.2712	0.2735	0.2745	0.2742																							161.079	0.000744877	158.264	616.23	158.262	-6364.05	158.262	-12435.1	158.263	-10048.1	158.263	-6517.3	158.264	2334.49
269.5	0.4312	0.4229	0.4133	0.4053	0.4			259.5	0.2679	0.2709	0.2729	0.274	0.274																							161.077	0.000684063	158.262	515.003	158.26	-467.805	158.26	-12753.1	158.261	-10259	158.261	-3832.95	158.261	2481.05
269.6	0.4341	0.426	0.4162	0.4077	0.4025			259.6	0.2678	0.2706	0.2727	0.2737	0.2736																							161.074	0.000594325	158.259	-160.196	158.258	4817.61	158.257	-11351.4	158.258	-10396.9	158.258	-1465.43	158.259	2083.97
269.7	0.4368	0.4285	0.4183	0.4102	0.4045			259.7	0.2674	0.2701	0.2725	0.2733	0.2733																							161.072	0.000420865	158.257	1594.51	158.255	2446.23	158.255	-12977.7	158.256	-10481.5	158.256	-3277.72	158.256	4037.95
269.8	0.4406	0.4321	0.4222	0.4134	0.4081			259.8	0.267	0.27	0.2717	0.2728	0.2727																							161.07	0.00021456	158.254	4301.11	158.253	3913.11	158.253	-9930.03	158.253	-2931.76	158.254	-8556.08	158.254	3979.91
269.9	0.4446	0.4358	0.4256	0.4168	0.4117			259.9	0.2668	0.2697	0.2716	0.2725	0.2724																							161.067	2.27725e-05	158.252	4929.9	158.25	5037.95	158.25	-6944.23	158.251	1263.96	158.251	-8888.76	158.251	2081.21
270	0.4481	0.4394	0.4289	0.4202	0.4144			260	0.2663	0.2694	0.271	0.2721	0.2719																							161.065	-0.000106146	158.25	4764.32	158.248	7416.16	158.248	-7890.4	158.248	4028.84	158.249	-6255.2	158.249	4749.54
270.1	0.451	0.4421	0.4315	0.4232	0.4172			260.1	0.2664	0.269	0.2708	0.2719	0.2716																							161.062	-0.000173958	158.247	165.318	158.245	7389.14	158.245	-6213.07	158.246	2683.21	158.246	-6472.61	158.247	11493.6
270.2	0.4545	0.4455	0.435	0.4257	0.4198			260.2	0.266	0.2687	0.2705	0.2715	0.2713																							161.06	-0.000226921	158.245	-6532.15	158.243	8445.44	158.243	-4336.75	158.243	5662.25	158.244	-5092.9	158.244	16669.6
270.3	0.4579	0.4488	0.4382	0.4287	0.4229			260.3	0.2659	0.2688	0.2703	0.2712	0.2711																							161.058	-0.000256089	158.242	-6265.66	158.24	12557.4	158.24	-7127.78	158.241	8115.43	158.241	-2961.73	158.242	15398.2
270.4	0.4609	0.4517	0.4406	0.4314	0.4259			260.4	0.2659	0.2686	0.2703	0.2712	0.271																							161.055	-0.000284501	158.24	-5368.77	158.238	9653.31	158.238	-6878.59	158.239	6763.1	158.239	365.548	158.239	14754.2
270.5	0.4635	0.4546	0.4434	0.4337	0.4279			260.5	0.2658	0.2683	0.2701	0.271	0.2704																							161.053	-0.000380681	158.237	-7171.29	158.236	6824.42	158.235	-4532.38	158.236	5434.15	158.236	4149.33	158.237	15732.6
270.6	0.4673	0.4578	0.4465	0.4371	0.4307			260.6	0.2658	0.2682	0.27	0.2708	0.2706																							161.05	-0.000538241	158.235	-8616.7	158.233	2847.46	158.233	-3501.05	158.234	5451.79	158.234	12205.2	158.234	9257.22
270.7	0.4714	0.4621	0.4504	0.4406	0.4346			260.7	0.2654	0.2683	0.2698	0.2708	0.2704																							161.048	-0.000658154	158.232	-9773.93	158.231	-3877.38	158.231	-8998.98	158.231	523.008	158.231	16173.3	158.232	6247.08
270.8	0.4752	0.4657	0.4539	0.444	0.4383			260.8	0.2657	0.2681	0.2698	0.2705	0.2703																							161.046	-0.000646292	158.23	-11930.6	158.228	-1820.16	158.228	-6623.78	158.229	675.441	158.229	14625.9	158.229	4078.94
270.9	0.4796	0.4694	0.4579	0.4476	0.4413			260.9	0.2657	0.2685	0.2699	0.2708	0.2703																							161.043	-0.000521905	158.228	-13618.5	158.226	-380.445	158.226	170.375	158.226	720.208	158.227	8373.99	158.227	2131.98
271	0.4833	0.473	0.4609	0.4507	0.4445			261	0.2658	0.2684	0.27	0.2709	0.2703																							161.041	-0.000371942	158.225	-8814.02	158.223	868.938	158.223	3544.61	158.224	182.299	158.224	2494.92	158.225	-3525.49
271.1	0.4866	0.4767	0.4643	0.4542	0.4474			261.1	0.2661	0.2685	0.27	0.271	0.2704																							161.038	-0.000266693	158.223	-3478.04	158.221	2153.79	158.221	5070.1	158.221	-140.437	158.222	-3184.85	158.222	-5130.62
271.2	0.4897	0.4797	0.4672	0.4571	0.4506			261.2	0.2661	0.2688	0.2701	0.271	0.2704																							161.036	-0.000210042	158.22	-2373.85	158.218	-650.933	158.218	2253.03	158.219	-2350.74	158.219	-3568.31	158.22	-1214.29
271.3	0.4931	0.4826	0.4704	0.4599	0.4534			261.3	0.2664	0.2688	0.2702	0.271	0.2706																							161.034	-0.000148406	158.218	-7790.51	158.216	-1570.04	158.216	-49.4326	158.216	-772.813	158.217	-1809.05	158.217	-1809.96
271.4	0.4969	0.4862	0.474	0.4635	0.4565			261.4	0.2663	0.2688	0.2702	0.271	0.2707																							161.031	-6.48062e-05	158.215	-11034	158.214	-2409.62	158.213	-830.061	158.214	1714.35	158.214	-466.01	158.215	-2064.78
271.5	0.5016	0.4907	0.4779	0.4673	0.4607			261.5	0.2669	0.2692	0.2707	0.2713	0.2708																							161.029	7.33622e-06	158.213	-5645.53	158.211	-514.275	158.211	2526.57	158.212	1183.58	158.212	99.8311	158.212	-903.293
271.6	0.5056	0.4946	0.4818	0.4711	0.464			261.6	0.2669	0.2695	0.2709	0.2715	0.2709																							161.026	2.17556e-05	158.21	-1545.27	158.209	3053.65	158.209	6219.22	158.209	3453.98	158.209	-2770.37	158.21	49.2285
271.7	0.5136	0.5025	0.4891	0.4782	0.4705			261.7	0.2673	0.2697	0.2709	0.2716	0.2711																							161.024	-6.43444e-05	158.208	-5151.4	158.206	5879.95	158.206	9941.47	158.207	-1109.73	158.207	2389.91	158.207	-2868.77
271.8	0.517	0.5057	0.4924	0.4815	0.4744			261.8	0.2676	0.2698	0.2711	0.2719	0.2712																							161.022	-0.00022009	158.206	-6786.19	158.204	2928.47	158.204	15386.8	158.204	-2027.82	158.205	-639.747	158.205	-5214.32
271.9	0.5206	0.5094	0.4958	0.4848	0.4771			261.9	0.268	0.2704	0.2716	0.272	0.2712																							161.019	-0.000330627	158.203	-8383.25	158.201	-1381.4	158.201	14335.8	158.202	1529.47	158.202	-2614.43	158.202	-4272.03
272	0.5242	0.5123	0.4987	0.4877	0.4803			262	0.2685	0.2706	0.272	0.2724	0.2716																							161.017	-0.000329422	158.201	-6223.45	158.199	-7427.63	158.199	12197.5	158.199	4175.14	158.2	-4917.33	158.2	-6397.62
272.1	0.5286	0.5165	0.5027	0.4913	0.4835			262.1	0.269	0.2711	0.2724	0.2729	0.272																							161.015	-0.000229078	158.198	-4207.55	158.196	-10894.6	158.196	7884.89	158.197	2066.68	158.197	-9447.59	158.198	-13476.6
272.2	0.5338	0.522	0.5079	0.4962	0.4885			262.2	0.2697	0.2717	0.2728	0.2734	0.2727																							161.012	-7.81649e-05	158.196	572.809	158.194	-6179.55	158.194	3247.59	158.194	-409.989	158.195	-6482.97	158.195	-13107.5
272.3	0.5379	0.5259	0.5117	0.4998	0.4923			262.3	0.2703	0.2722	0.2732	0.2738	0.2728																							161.01	4.70378e-05	158.193	4358.24	158.192	-1016.71	158.191	5238.51	158.192	-3132.69	158.192	-2448.8	158.193	-7910.41
272.4	0.5421	0.5304	0.5159	0.504	0.4959			262.4	0.2705	0.2726	0.2735	0.2741	0.2732																							161.007	9.99008e-05	158.191	6767.61	158.189	301.046	158.189	6631.96	158.19	-2574.27	158.19	-4625.76	158.19	-2497.31
272.5	0.5463	0.5345	0.52	0.5078	0.4998			262.5	0.2716	0.2735	0.2746	0.275	0.2741																							161.005	0.000123643	158.188	7348.52	158.187	1879.04	158.187	5983.67	158.187	-6889.19	158.187	-4211.49	158.188	1441.05
272.6	0.5507	0.5378	0.5237	0.5114	0.5032			262.6	0.2723	0.2744	0.2751	0.2756	0.2745																							161.003	0.000167445	158.186	3533.27	158.184	9850.64	158.184	5301.15	158.185	-8739.86	158.185	-1603.59	158.185	-659.951
272.7	0.5538	0.5416	0.527	0.5142	0.5061			262.7	0.273	0.275	0.2757	0.2762	0.275																							161	0.000227956	158.184	-1219.33	158.182	12439.8	158.182	2745.2	158.182	-4451.05	158.183	6800.75	158.183	-733.409
272.8	0.5575	0.5454	0.5301	0.5178	0.5094			262.8	0.2737	0.2756	0.2764	0.2769	0.2758																							160.998	0.000311414	158.181	477.379	158.179	10334.7	158.179	47.4404	158.18	-2803.36	158.18	10861.7	158.18	3615.71
272.9	0.5621	0.549	0.5344	0.5215	0.5135			262.9	0.2746	0.2767	0.2774	0.2776	0.2765																							160.995	0.000400371	158.179	-1990.97	158.177	7616.37	158.177	-4060.8	158.177	-459.307	158.178	11315.1	158.178	5350.49
273	0.5675	0.5546	0.5394	0.5262	0.5178			263	0.2756	0.2772	0.2778	0.2781	0.277																							160.993	0.000446921	158.176	-2979.1	158.174	4259.53	158.174	-504.763	158.175	1252.34	158.175	8001.78	158.176	3886.99
273.1	0.5715	0.5585	0.5433	0.5304	0.5217			263.1	0.2766	0.2779	0.2789	0.279	0.2778																							160.991	0.000400915	158.174	-2792.95	158.172	3584.91	158.172	-105.553	158.172	-4476.08	158.173	420.649	158.173	-18.7803
273.2	0.5756	0.5623	0.5466	0.5337	0.525			263.2	0.2771	0.2788	0.2796	0.2797	0.2786																							160.988	0.000252401	158.171	2343.32	158.17	889.079	158.169	382.221	158.17	-7246.2	158.17	-4522.48	158.171	-4556.27
273.3	0.5795	0.566	0.5505	0.5374	0.5286			263.3	0.2779	0.2797	0.2804	0.2803	0.279																							160.986	5.15645e-05	158.169	-336.697	158.167	-1484.54	158.167	-2146.17	158.168	-7642.24	158.168	-5314.15	158.168	-11820.9
273.4	0.5836	0.5702	0.5548	0.5409	0.5326			263.4	0.2784	0.2803	0.281	0.2811	0.2796																							160.983	-0.000158124	158.166	-3660.82	158.165	-4582.81	158.165	-2942.69	158.165	-4228.06	158.165	-5303.12	158.166	-10168.8
273.5	0.5872	0.5737	0.5577	0.5441	0.5356			263.5	0.2795	0.2812	0.2815	0.2818	0.2802																							160.981	-0.000331539	158.164	1190.15	158.162	2974.04	158.162	-3479.49	158.163	-4797.44	158.163	-5731.13	158.163	-8641.01
273.6	0.5907	0.5769	0.5608	0.5473	0.5383			263.6	0.2806	0.2823	0.2829	0.2826	0.2812																							160.979	-0.000461358	158.161	2737.25	158.16	3838.95	158.16	-3201.19	158.16	-7863.02	158.161	-7000.78	158.161	-10242.9
273.7	0.5947	0.5808	0.5649	0.5513	0.542			263.7	0.2818	0.2833	0.2837	0.2838	0.2822																							160.976	-0.000562997	158.159	1924.66	158.157	1586.82	158.157	-3633.66	158.158	-2800.14	158.158	-5015.59	158.158	-8789.04
273.8	0.6009	0.5865	0.57	0.5566	0.5472			263.8	0.2825	0.2842	0.2846	0.2842	0.2827																							160.974	-0.00064915	158.157	6228.85	158.155	4205.06	158.155	-561.402	158.155	-1903.33	158.156	33.9893	158.156	-5593.52
273.9	0.6049	0.5915	0.575	0.5606	0.5513			263.9	0.2838	0.2853	0.2857	0.2855	0.284																							160.971	-0.000701641	158.154	8758.08	158.152	9866.25	158.152	73.6924	158.153	-907.422	158.153	4403.83	158.154	-5214.29
274	0.6098	0.5953	0.5789	0.5647	0.5558			264	0.2847	0.2864	0.2868	0.2863	0.2847																							160.969	-0.000609333	158.152	9519.7	158.15	10719.7	158.15	2649.88	158.15	-2287.36	158.151	652.825	158.151	226.538
274.1	0.6146	0.5999	0.5829	0.5691	0.5592			264.1	0.2856	0.2871	0.2875	0.2868	0.2856																							160.967	-0.000357433	158.149	7200.1	158.148	13696.8	158.147	3940.69	158.148	-4236.61	158.148	739.021	158.149	5799.13
274.2	0.6191	0.604	0.5866	0.5731	0.5633			264.2	0.2865	0.2879	0.2883	0.2879	0.2863																							160.964	-9.29861e-05	158.147	1351.55	158.145	16549.9	158.145	1878.3	158.146	-528.752	158.146	-1103.08	158.146	2857.97
274.3	0.6225	0.6081	0.5909	0.5764	0.5667			264.3	0.2877	0.289	0.2892	0.2888	0.2873																							160.962	6.43149e-05	158.144	-3894.25	158.143	17041.1	158.143	-2460.71	158.143	-3000.74	158.143	-5159.49	158.144	-649.684
274.4	0.6261	0.6117	0.5946	0.5797	0.5702			264.4	0.2892	0.2906	0.2909	0.2903	0.2886																							160.959	0.000105171	158.142	-6702.94	158.14	7260.61	158.14	-6311.1	158.141	-3871.66	158.141	-4780.55	158.141	-3124.26
274.5	0.6307	0.6157	0.5984	0.5839	0.5742			264.5	0.2906	0.2921	0.2919	0.2916	0.2898																							160.957	7.69936e-05	158.139	-7968.13	158.138	1514.61	158.138	-6555.58	158.138	-2011.06	158.139	-4842.32	158.139	-5697.2
274.6	0.6358	0.6211	0.6037	0.5889	0.5789			264.6	0.2918	0.2934	0.2931	0.2926	0.2908																							160.955	2.90311e-05	158.137	-7627.97	158.135	3228.24	158.135	-4791.19	158.136	-3644.07	158.136	-510.303	158.136	-6566.39
274.7	0.6412	0.626	0.6084	0.5932	0.5834			264.7	0.2931	0.2944	0.2944	0.2938	0.2919																							160.952	3.26206e-05	158.135	-2486.82	158.133	8020.92	158.133	-2732.55	158.133	-7519.48	158.134	4687.48	158.134	-7803.88
274.8	0.6459	0.6306	0.6125	0.5974	0.5875			264.8	0.2945	0.2956	0.2957	0.295	0.2932																							160.95	0.00015485	158.132	314.806	158.13	12573.7	158.13	-5204.27	158.131	-7974.8	158.131	5230.97	158.132	-9490.39
274.9	0.6501	0.6349	0.6169	0.6014	0.5916			264.9	0.2958	0.2969	0.2969	0.296	0.2942																							160.947	0.00037119	158.13	-2020.5	158.128	6411.29	158.128	-2861.14	158.128	-3360.76	158.129	-873.935	158.129	-5494.94
275	0.6551	0.6394	0.6209	0.6058	0.5956			265	0.2967	0.2981	0.2978	0.2969	0.295																							160.945	0.000550156	158.127	-3330.56	158.125	3824.52	158.125	-3747.58	158.126	-2831.71	158.126	-2786.35	158.127	-6835.17
275.1	0.6589	0.6431	0.6247	0.6094	0.5994			265.1	0.2984	0.2993	0.2994	0.2983	0.2962																							160.943	0.000581171	158.125	-1757	158.123	766.565	158.123	-4499.21	158.124	-5576.93	158.124	-2295.67	158.124	-5247.04
275.2	0.6631	0.6472	0.6288	0.6134	0.603			265.2	0.3001	0.3013	0.3009	0.3	0.2976																							160.94	0.000476989	158.122	988.879	158.121	-1745.66	158.12	-2620.1	158.121	-7105.13	158.121	-2006.3	158.122	-4241.52
275.3	0.6679	0.6521	0.6335	0.6177	0.6075			265.3	0.3016	0.3026	0.3022	0.3012	0.2991																							160.938	0.000304311	158.12	64.2153	158.118	-1277.66	158.118	4041.09	158.119	-5521.16	158.119	-561.531	158.119	-7369.98
275.4	0.6738	0.6578	0.6392	0.6231	0.6128			265.4	0.3033	0.3042	0.3038	0.3027	0.3005																							160.936	0.000128475	158.117	-632.373	158.116	-1901.95	158.116	2724.63	158.116	-2723.62	158.117	-5965.81	158.117	-11352.8
275.5	0.6794	0.6631	0.644	0.6278	0.6171			265.5	0.3047	0.3058	0.3053	0.3041	0.3017																							160.933	-1.85607e-05	158.115	-1168.94	158.113	-1722.35	158.113	2840.2	158.114	-5887.57	158.114	-14656.4	158.114	-12020.1
275.6	0.6843	0.6678	0.6486	0.6324	0.622			265.6	0.3066	0.3073	0.3067	0.3056	0.303																							160.931	-0.000121038	158.113	1775.15	158.111	59.8042	158.111	1525.07	158.111	-5511	158.112	-12579	158.112	-10566.1
275.7	0.689	0.6724	0.6534	0.6368	0.6261			265.7	0.308	0.3088	0.3082	0.3068	0.3042																							160.928	-0.000146976	158.11	1799.02	158.108	-1418.96	158.108	-6281.03	158.109	-5760.19	158.109	-8825.22	158.11	-2459.63
275.8	0.6936	0.6773	0.6576	0.6416	0.6305			265.8	0.3093	0.31	0.3096	0.3078	0.3054																							160.926	-0.000100236	158.108	-471.064	158.106	544.907	158.106	-9221.67	158.106	-5199.42	158.107	-10673.8	158.107	2586.35
275.9	0.6983	0.6812	0.6616	0.6449	0.634			265.9	0.3111	0.3117	0.3113	0.3098	0.3069																							160.924	8.84752e-07	158.105	121.499	158.103	5628.52	158.103	-10088.5	158.104	-4750.94	158.104	-9780.42	158.105	-2965.26
276	0.7019	0.6848	0.6655	0.6487	0.6374			266	0.3131	0.3139	0.3135	0.3118	0.3091																							160.921	0.000154194	158.103	1314.11	158.101	10660.2	158.101	-10550.6	158.102	-4880.07	158.102	-8753.11	158.102	-7024.74
276.1	0.7069	0.6901	0.67	0.653	0.6424			266.1	0.3154	0.3159	0.3152	0.3135	0.3107																							160.919	0.000294641	158.1	1469.98	158.099	15308.9	158.098	-8833.74	158.099	-4442.16	158.099	-3387.11	158.1	-4024.17
276.2	0.7184	0.7005	0.6806	0.6634	0.6528			266.2	0.3173	0.3176	0.3167	0.3151	0.3125																							160.916	0.000328442	158.098	-2755.78	158.096	15339.4	158.096	-7384.48	158.097	309.188	158.097	-1015.36	158.097	3057.51
276.3	0.7219	0.7047	0.684	0.6674	0.6557			266.3	0.3192	0.3196	0.3186	0.3171	0.3143																							160.914	0.000247977	158.095	-3452.99	158.094	11370.8	158.094	-1815.21	158.094	-3182.69	158.095	-2294.91	158.095	2312.02
276.4	0.7268	0.7098	0.6891	0.6718	0.6602			266.4	0.3211	0.3216	0.3203	0.3186	0.3157																							160.912	0.000111382	158.093	-6234.33	158.091	6507.04	158.091	2528.63	158.092	-3454.46	158.092	-3078.36	158.092	540.755
276.5	0.731	0.7138	0.6932	0.676	0.6648			266.5	0.3224	0.3227	0.3218	0.32	0.3171																							160.909	-3.19067e-05	158.091	-8862.45	158.089	1548.09	158.089	105.816	158.089	-1188.79	158.09	-3676.99	158.09	-2256.7
276.6	0.7353	0.7169	0.6968	0.6797	0.6676			266.6	0.3242	0.3245	0.3235	0.3216	0.3187																							160.907	-0.000185986	158.088	-8400.34	158.086	939.446	158.086	-6304.8	158.087	1362.92	158.087	-8935.55	158.088	-3057.31
276.7	0.7396	0.7217	0.7013	0.6835	0.6719			266.7	0.3263	0.3264	0.3253	0.3231	0.3203																							160.904	-0.000378206	158.086	-7493.65	158.084	1937.69	158.084	-3555.34	158.084	1741.97	158.085	-13513.4	158.085	-6452.34
276.8	0.7437	0.7269	0.705	0.6876	0.6767			266.8	0.3288	0.3288	0.3276	0.3258	0.3224																							160.902	-0.000531534	158.083	-2368.44	158.081	-1305.77	158.081	-2239.49	158.082	-3085.42	158.082	-7410.87	158.083	-6828.32
276.9	0.7506	0.7326	0.711	0.6934	0.6815			266.9	0.3308	0.3311	0.3296	0.3275	0.3244																							160.9	-0.000544697	158.081	2129.01	158.079	-1154.22	158.079	-3833.49	158.08	-6677.87	158.08	-3104.39	158.08	-4739.79
277	0.7559	0.7373	0.7161	0.698	0.6868			267	0.3327	0.3328	0.3313	0.3292	0.3257																							160.897	-0.000451881	158.078	-1840.18	158.077	-3180.44	158.076	-4613.06	158.077	-2479.46	158.077	2838.98	158.078	-3835.86
277.1	0.7606	0.7421	0.721	0.7036	0.6913			267.1	0.3368	0.3368	0.3352	0.3329	0.3295																							160.895	-0.000375162	158.076	-2507.59	158.074	-5175.19	158.074	-1915.97	158.075	-1121.22	158.075	3289.08	158.075	-2765.51
277.2	0.7653	0.7473	0.7256	0.7074	0.695			267.2	0.3385	0.3387	0.337	0.3346	0.3311																							160.892	-0.00041033	158.073	-1536.94	158.072	-4499.3	158.072	621.322	158.072	-5827.06	158.072	303.694	158.073	500.95
277.3	0.7702	0.752	0.7301	0.7122	0.7			267.3	0.3404	0.34	0.3387	0.3358	0.3324																							160.89	-0.000555295	158.071	-1925.16	158.069	-1281.44	158.069	4649.97	158.07	-11202.2	158.07	3562.26	158.07	5537.35
277.4	0.7745	0.7564	0.7346	0.7153	0.703			267.4	0.3426	0.3427	0.3406	0.3381	0.3342																							160.888	-0.000726549	158.069	-3656.47	158.067	-162.921	158.067	3546.68	158.067	-12294.5	158.068	-1160.17	158.068	7111.04
277.5	0.779	0.7597	0.7377	0.7189	0.7065			267.5	0.3452	0.345	0.3431	0.3405	0.3367																							160.885	-0.000782595	158.066	-2266.93	158.064	-1128.59	158.064	-466.575	158.065	-7673.59	158.065	-4309.96	158.065	6737.77
277.6	0.7838	0.7649	0.7433	0.7246	0.7124			267.6	0.3477	0.3475	0.3454	0.3427	0.3389																							160.883	-0.000702645	158.064	-1229.15	158.062	-159.193	158.062	-6029.78	158.062	-4685.17	158.063	-1869.35	158.063	8281.83
277.7	0.7902	0.7715	0.7489	0.7293	0.7181			267.7	0.3503	0.3498	0.3474	0.3446	0.3411																							160.88	-0.000651146	158.061	-3669.55	158.059	1926.36	158.059	-7962.96	158.06	-2056.24	158.06	-1881.73	158.061	12015.2
277.8	0.7947	0.7754	0.7536	0.735	0.7222			267.8	0.3526	0.3524	0.3503	0.347	0.3431																							160.878	-0.000705857	158.059	-2456.09	158.057	10126.3	158.057	-7677.36	158.058	-1180.75	158.058	-2747.21	158.058	7383.08
277.9	0.7996	0.7808	0.7584	0.7393	0.7266			267.9	0.355	0.3545	0.3522	0.3494	0.3451																							160.876	-0.000757327	158.056	-2640.45	158.055	7179.14	158.054	-10233.9	158.055	-2914.71	158.055	-5054.68	158.056	165.925
278	0.8045	0.7858	0.7631	0.7438	0.731			268	0.357	0.3565	0.354	0.351	0.3467																							160.873	-0.000726786	158.054	1303.22	158.052	7981.47	158.052	-14416.6	158.053	-5942.39	158.053	-5875.98	158.053	3518.44
278.1	0.8098	0.7906	0.7679	0.7487	0.7351			268.1	0.3589	0.3583	0.356	0.3528	0.3487																							160.871	-0.000661891	158.051	-916.516	158.05	7371.92	158.05	-9844.17	158.05	-5516.39	158.05	-6923.19	158.051	2274.32
278.2	0.8141	0.795	0.7718	0.7528	0.74			268.2	0.3616	0.3609	0.3582	0.3552	0.3513																							160.868	-0.000599863	158.049	-3572.54	158.047	4290.47	158.047	-4032.32	158.048	-1119.44	158.048	-4529.66	158.048	3376.75
278.3	0.8186	0.7989	0.7762	0.7563	0.7441			268.3	0.364	0.3635	0.3611	0.3578	0.3534																							160.866	-0.000514071	158.047	-1825.74	158.045	2106.6	158.045	-5242.87	158.045	-815.942	158.046	-4907.43	158.046	2999.25
278.4	0.8237	0.8041	0.7808	0.761	0.7493			268.4	0.3672	0.3661	0.3636	0.3603	0.3558																							160.864	-0.000385292	158.044	2176.14	158.042	-551.436	158.042	-4231.26	158.043	2629.29	158.043	-3231.13	158.043	3879.46
278.5	0.8301	0.8102	0.7865	0.7672	0.7546			268.5	0.3697	0.3689	0.3663	0.3627	0.3582																							160.861	-0.000229973	158.042	4643.65	158.04	1359.12	158.04	-9109.16	158.04	7049.73	158.041	3122.91	158.041	-1813.6
278.6	0.8357	0.8164	0.7927	0.7724	0.7596			268.6	0.3723	0.3716	0.3685	0.3653	0.3605																							160.859	-9.61885e-05	158.039	2503.33	158.037	974.698	158.037	-6587.06	158.038	4682.45	158.038	4381.5	158.039	-4279.72
278.7	0.841	0.8214	0.7975	0.7773	0.7651			268.7	0.3751	0.374	0.3712	0.3673	0.3628																							160.857	-7.10823e-06	158.037	-2466.89	158.035	1289.94	158.035	-2316.8	158.035	5160.88	158.036	6454	158.036	-8894.69
278.8	0.8465	0.8266	0.8031	0.7827	0.7696			268.8	0.377	0.3759	0.3732	0.3693	0.3644																							160.854	9.41685e-05	158.034	-8625.69	158.033	5546.88	158.032	-1902.89	158.033	1995.69	158.033	4193.69	158.034	-15424.2
278.9	0.8512	0.8311	0.8066	0.7867	0.7742			268.9	0.3795	0.3784	0.3754	0.3716	0.3667																							160.852	0.000233237	158.032	-4779.9	158.03	4380.16	158.03	-779.85	158.031	-1415.36	158.031	1658.41	158.031	-12504.4
279	0.8549	0.8351	0.8108	0.791	0.7784			269	0.3823	0.3813	0.3784	0.3744	0.3695																							160.849	0.000390797	158.029	-5373.51	158.028	5051.64	158.028	-2133.13	158.028	-4894.21	158.028	1471.55	158.029	-6483.24
279.1	0.8597	0.8393	0.8155	0.7959	0.7821			269.1	0.386	0.3847	0.3818	0.3777	0.3727																							160.847	0.000549626	158.027	-4250.46	158.025	2412.27	158.025	-21.2051	158.026	-5685.2	158.026	2830.77	158.026	-2878.35
279.2	0.8641	0.8451	0.8202	0.7996	0.7867			269.2	0.3892	0.3881	0.3848	0.3804	0.3753																							160.845	0.000663841	158.025	-5783.72	158.023	4828.24	158.023	-289.337	158.023	-4205.35	158.024	6416.27	158.024	-4186.11
279.3	0.8704	0.8506	0.8266	0.8057	0.7926			269.3	0.3921	0.3909	0.3874	0.3834	0.3779																							160.842	0.000689159	158.022	-8033.91	158.02	-423.113	158.02	-1105.97	158.021	2467.36	158.021	9248.91	158.021	-6634.12
279.4	0.8765	0.8557	0.8318	0.811	0.7982			269.4	0.3949	0.3936	0.3898	0.3854	0.3802																							160.84	0.000639081	158.02	-7643.87	158.018	-5823.93	158.018	-316.153	158.018	2549.92	158.019	5284.16	158.019	-4594.03
279.5	0.8805	0.8595	0.8353	0.8148	0.8011			269.5	0.3977	0.3962	0.3929	0.3883	0.3831																							160.837	0.000616749	158.017	-10202.2	158.015	-9362.89	158.015	1380.31	158.016	195.221	158.016	10207.4	158.017	-5024.55
279.6	0.886	0.8651	0.8407	0.8195	0.8056			269.6	0.4007	0.3988	0.3953	0.3906	0.3853																							160.835	0.000700574	158.015	-7881.34	158.013	-8823.33	158.013	-1511.15	158.013	-2053.38	158.014	12780.4	158.014	-3932.93
279.7	0.8903	0.8705	0.8449	0.8235	0.8107			269.7	0.4032	0.4017	0.3977	0.3932	0.3874																							160.833	0.000841776	158.012	-3245.07	158.011	-8473.33	158.01	1666.31	158.011	-983.764	158.011	6923.7	158.012	-1053.29
279.8	0.8946	0.8733	0.8484	0.8272	0.8146			269.8	0.4064	0.4046	0.4006	0.396	0.3902																							160.83	0.000926181	158.01	-2678.53	158.008	-6740.99	158.008	-1225.14	158.009	1897.51	158.009	4112.86	158.009	861.199
279.9	0.8985	0.8779	0.8531	0.8317	0.8182			269.9	0.4098	0.4078	0.4044	0.3993	0.3937																							160.828	0.00089507	158.007	637.015	158.006	-7416.03	158.006	-3453.16	158.006	7269.33	158.006	1129.3	158.007	362.948
280	0.9041	0.8823	0.8572	0.8364	0.8224			270	0.4134	0.411	0.4073	0.4023	0.3964																							160.825	0.000800754	158.005	728.472	158.003	-2413.09	158.003	-4102.92	158.004	3777.51	158.004	-1233.17	158.004	-1618.4
280.1	0.9098	0.8891	0.8637	0.8417	0.8287			270.1	0.4158	0.4137	0.4102	0.4047	0.3989																							160.823	0.000701554	158.002	-1795.93	158.001	365.304	158.001	-2702.56	158.001	1672.02	158.002	3755.47	158.002	-2773.34
280.2	0.9154	0.8939	0.8686	0.8468	0.8345			270.2	0.419	0.4172	0.413	0.4075	0.4015																							160.821	0.000594338	158	-1351.82	157.998	1141.54	157.998	-2907.93	157.999	3439.24	157.999	2587.84	157.999	2494.39
280.3	0.92	0.8979	0.8746	0.852	0.8387			270.3	0.422	0.4197	0.4154	0.4103	0.404																							160.818	0.00047903	157.998	-3001.21	157.996	251.767	157.996	-6629.75	157.996	3209.92	157.997	3093.25	157.997	4038.89
280.4	0.9252	0.9042	0.8783	0.8564	0.8425			270.4	0.4245	0.4222	0.4179	0.4124	0.4061																							160.816	0.000382418	157.995	1699.78	157.993	-2057.89	157.993	-10220.4	157.994	-4882.03	157.994	5805.23	157.995	3516.47
280.5	0.9301	0.9094	0.8823	0.8615	0.8487			270.5	0.427	0.4248	0.4206	0.415	0.4087																							160.813	0.000329165	157.993	75.0918	157.991	-4121.91	157.991	-9123.49	157.991	-11109.5	157.992	11022.1	157.992	3537.09
280.6	0.9382	0.9175	0.8904	0.8701	0.8558			270.6	0.4302	0.428	0.4236	0.4181	0.4114																							160.811	0.000357835	157.99	-4256.71	157.989	-4142.67	157.988	-8253.09	157.989	-9447.24	157.989	12839.3	157.99	3810.92
280.7	0.9439	0.922	0.8964	0.8736	0.8604			270.7	0.4338	0.4315	0.4271	0.421	0.4147																							160.809	0.000464904	157.988	-1320.07	157.986	-3200.34	157.986	-7034.61	157.987	-4732.52	157.987	10236.9	157.987	4770.56
280.8	0.9506	0.9278	0.9014	0.8797	0.8663			270.8	0.4378	0.4357	0.4307	0.4248	0.4186																							160.806	0.000576784	157.985	3227.64	157.984	3194.77	157.984	-4293.56	157.984	-5592.65	157.984	3647.33	157.985	-215.256
280.9	0.9554	0.9323	0.9071	0.8846	0.8711			270.9	0.4409	0.4385	0.4338	0.4277	0.4212																							160.804	0.000623683	157.983	2603.49	157.981	5662.24	157.981	-4782.23	157.982	-2917.78	157.982	-1874.04	157.982	-851.811
281	0.9594	0.9372	0.9107	0.8889	0.8757			271	0.4445	0.4419	0.437	0.4313	0.4242																							160.801	0.000610996	157.98	3492.84	157.979	8253.21	157.979	-4902.32	157.979	-1787.51	157.98	-4152.58	157.98	-1250.77
281.1	0.9642	0.9422	0.9164	0.8944	0.8796			271.1	0.4478	0.4455	0.4402	0.4343	0.4274																							160.799	0.000609127	157.978	6494.6	157.976	10027	157.976	-8389.32	157.977	-2284.2	157.977	-3826.18	157.977	27.6758
281.2	0.9695	0.9468	0.9207	0.8979	0.8849			271.2	0.4507	0.4482	0.4431	0.4371	0.4299																							160.797	0.000635822	157.976	10851.7	157.974	5665.57	157.974	-8455.12	157.974	-3903.79	157.975	-2476.27	157.975	-2819.58
281.3	0.9732	0.9507	0.9254	0.9014	0.8883			271.3	0.454	0.4513	0.4461	0.4397	0.4324																							160.794	0.000666733	157.973	4375.79	157.971	-2339.34	157.971	-8019.19	157.972	-4565.99	157.972	-3377.85	157.973	-1970.48
281.4	0.9769	0.9554	0.9292	0.9065	0.8918			271.4	0.4575	0.4545	0.4491	0.4429	0.4359																							160.792	0.000726721	157.971	-1416.77	157.969	-5973.41	157.969	-6405.37	157.969	-4292.15	157.97	-1142.67	157.97	21.6475
281.5	0.9824	0.9611	0.9341	0.9106	0.8967			271.5	0.4614	0.4586	0.4532	0.4466	0.4395																							160.79	0.000841192	157.968	-1761.79	157.966	-6945.36	157.966	-12346.9	157.967	-5315.29	157.967	-188.531	157.968	-6310.63
281.6	0.9893	0.9671	0.9402	0.9169	0.9043			271.6	0.4653	0.4625	0.4567	0.4501	0.4428																							160.787	0.000931467	157.966	-1571.64	157.964	-1311.82	157.964	-11978.1	157.965	-3645.18	157.965	-23.9678	157.965	-4257.33
281.7	0.9942	0.9718	0.9457	0.9225	0.9087			271.7	0.4724	0.4692	0.4637	0.4567	0.449																							160.785	0.000897323	157.963	-2102.19	157.962	2531.95	157.961	-10514.7	157.962	2885.22	157.962	2960.21	157.963	-212.451
281.8	0.9993	0.9772	0.9507	0.9268	0.9129			271.8	0.4757	0.4726	0.4669	0.4599	0.4524																							160.782	0.000773958	157.961	-3854.4	157.959	3993.25	157.959	-14214.1	157.96	4722.16	157.96	7094.85	157.96	-4745.61
281.9	1.0041	0.9817	0.955	0.9319	0.9178			271.9	0.4788	0.4761	0.4701	0.4627	0.4553																							160.78	0.000618216	157.958	-2000.21	157.957	4037.5	157.957	-13507.2	157.957	2096.94	157.958	6342.14	157.958	-4888.03
282	1.0088	0.9862	0.9592	0.9358	0.9231			272	0.4822	0.4788	0.4733	0.466	0.458																							160.778	0.000408131	157.956	4424.17	157.954	8154.52	157.954	-7937.05	157.955	2024.48	157.955	2157.93	157.955	-465.626
282.1	1.0129	0.9907	0.9634	0.9404	0.9265			272.1	0.4862	0.4833	0.4767	0.4695	0.4616																							160.775	0.000148209	157.954	3645.22	157.952	2688.82	157.952	-1301.82	157.952	8492.83	157.953	3842.86	157.953	-1190.05
282.2	1.0157	0.9945	0.967	0.9437	0.9297			272.2	0.4911	0.4876	0.4812	0.474	0.466																							160.773	-8.87976e-05	157.951	-363.421	157.949	3086.55	157.949	-2402.07	157.95	10265.5	157.95	811.903	157.951	-71.8838
282.3	1.0213	0.9992	0.972	0.9474	0.9348			272.3	0.4953	0.4918	0.4854	0.4781	0.4699																							160.77	-0.000173531	157.949	-2326.55	157.947	2135.22	157.947	-2619.17	157.947	6890.12	157.948	-4560.55	157.948	3636.25
282.4	1.0274	1.0044	0.978	0.9541	0.9393			272.4	0.4999	0.496	0.4888	0.4815	0.4734																							160.768	-5.41229e-05	157.946	-2955.24	157.944	5414.17	157.944	2810.63	157.945	3945.3	157.945	-2767.57	157.946	7097.02
282.5	1.0316	1.0102	0.9817	0.9587	0.9447			272.5	0.5035	0.4996	0.4927	0.4852	0.4768																							160.766	0.000159008	157.944	-2131.64	157.942	7180.31	157.942	-700.448	157.943	3147.65	157.943	5548.07	157.943	10600.4
282.6	1.0362	1.0133	0.9864	0.9643	0.9501			272.6	0.5073	0.5038	0.4969	0.4888	0.4804																							160.763	0.00032298	157.941	1242.21	157.94	9245.93	157.939	-2537.48	157.94	5516.88	157.94	7215.02	157.941	661.62
282.7	1.0406	1.0181	0.9909	0.9674	0.9542			272.7	0.5103	0.5069	0.4997	0.4915	0.4834																							160.761	0.000389053	157.939	-533.853	157.937	12010.5	157.937	1784.94	157.938	9134.33	157.938	1871.95	157.938	-2279.02
282.8	1.045	1.0223	0.9959	0.9722	0.9578			272.8	0.514	0.5102	0.5029	0.4947	0.4861																							160.758	0.000417701	157.936	-4831.91	157.935	10121.2	157.935	3797.8	157.935	5792.89	157.935	-2777.82	157.936	-2453.08
282.9	1.0481	1.0265	0.9987	0.9754	0.9608			272.9	0.5179	0.514	0.5068	0.4987	0.4899																							160.756	0.00048562	157.934	-10877.9	157.932	12386	157.932	9341.45	157.933	-911.58	157.933	-4271.11	157.933	-6528.04
283	1.052	1.0295	1.0021	0.9786	0.9656			273	0.5227	0.5187	0.5113	0.5029	0.494																							160.754	0.000602295	157.932	-8209.95	157.93	10152.3	157.93	13919.1	157.93	-5521.47	157.931	-7454.12	157.931	-12498.7
283.1	1.0568	1.0348	1.007	0.9838	0.9696			273.1	0.5269	0.5226	0.5155	0.5072	0.4976																							160.751	0.000689506	157.929	-212.482	157.927	5224.06	157.927	10784.3	157.928	-6818.84	157.928	-5575.67	157.929	-14810.3
283.2	1.062	1.0397	1.0123	0.9888	0.9749			273.2	0.5309	0.5263	0.519	0.5102	0.5013																							160.749	0.000713147	157.927	615.395	157.925	-2083.61	157.925	3989.6	157.925	-2634.97	157.926	760.189	157.926	-14900.2
283.3	1.0669	1.045	1.0179	0.9941	0.9795			273.3	0.5345	0.5305	0.5228	0.5144	0.5048																							160.746	0.000708104	157.924	1576.14	157.922	4114.5	157.922	-1262.61	157.923	1589.15	157.923	1782.09	157.924	-9316.54
283.4	1.0724	1.0495	1.0221	0.9981	0.9839			273.4	0.5386	0.5341	0.5262	0.5175	0.508																							160.744	0.000663884	157.922	347.538	157.92	6027.2	157.92	-1519.55	157.921	4018.78	157.921	-1964.43	157.921	-872.463
283.5	1.0765	1.0535	1.0264	1.0028	0.9879			273.5	0.5419	0.5375	0.5298	0.5206	0.5113																							160.742	0.000598322	157.919	-5897.84	157.918	4562.44	157.917	-478.903	157.918	1949.08	157.918	-783.795	157.919	2776.29
283.6	1.0806	1.0587	1.03	1.0061	0.9923			273.6	0.5453	0.5408	0.5329	0.5235	0.5143																							160.739	0.0005401	157.917	-7206.63	157.915	2307.13	157.915	3291.72	157.916	869.427	157.916	3257.88	157.916	2732.05
283.7	1.0834	1.0621	1.0338	1.0097	0.9958			273.7	0.5493	0.5448	0.5371	0.5272	0.5181																							160.737	0.000476908	157.914	-3933.59	157.913	-4539.76	157.913	4219.46	157.913	6552.37	157.913	2841.85	157.914	2151.46
283.8	1.0878	1.0655	1.0377	1.0147	1.0006			273.8	0.5544	0.5499	0.5417	0.5324	0.5221																							160.734	0.000401782	157.912	-1596.36	157.91	-9319.2	157.91	-3030.58	157.911	9471.25	157.911	5299.45	157.911	3698.23
283.9	1.0913	1.071	1.0422	1.0195	1.0047			273.9	0.5593	0.5543	0.546	0.5367	0.527																							160.732	0.000305367	157.91	-5010.83	157.908	-5796.78	157.908	-4786.26	157.908	9657.91	157.909	6027.14	157.909	1195.39
284	1.0977	1.0749	1.0465	1.0236	1.0092			274	0.5636	0.5586	0.55	0.5408	0.5308																							160.73	0.000198906	157.907	-8372.31	157.905	-2533.54	157.905	-1822.43	157.906	9607.45	157.906	8904.67	157.906	-2209.57
284.1	1.1008	1.0793	1.052	1.0269	1.0148			274.1	0.568	0.5627	0.5546	0.5445	0.5346																							160.727	0.000107991	157.905	-175.344	157.903	-2653.85	157.903	-959.403	157.903	7715.83	157.904	8095	157.904	1036.67
284.2	1.1066	1.0826	1.0551	1.0317	1.0177			274.2	0.5722	0.5666	0.5583	0.5483	0.5381																							160.725	1.37988e-05	157.902	4133.97	157.9	1483.16	157.9	2917.04	157.901	5836.62	157.901	6703.69	157.902	5350.49
284.3	1.1097	1.0877	1.0591	1.0356	1.0208			274.3	0.5761	0.5705	0.5617	0.5518	0.5413																							160.722	-0.000103826	157.9	6987.43	157.898	2324.28	157.898	6458.63	157.898	6008.74	157.899	-154.499	157.899	3438.46
284.4	1.1125	1.0904	1.063	1.0392	1.0256			274.4	0.5794	0.5744	0.5655	0.5553	0.5451																							160.72	-0.000176316	157.897	7164.18	157.896	6642.92	157.895	6131.85	157.896	5082.88	157.896	-3281.1	157.897	1498.25
284.5	1.1173	1.0942	1.0659	1.0433	1.0302			274.5	0.5843	0.5786	0.5696	0.5591	0.549																							160.718	-0.000121986	157.895	1042.51	157.893	6127.92	157.893	4906.01	157.894	6987.99	157.894	-2483.89	157.894	374.635
284.6	1.1203	1.0978	1.0713	1.0464	1.0325			274.6	0.5891	0.5834	0.5745	0.564	0.5537																							160.715	3.91547e-05	157.892	-1100.12	157.891	6406.51	157.891	4112.55	157.891	2449.34	157.891	-1652.46	157.892	7196.31
284.7	1.125	1.1022	1.0734	1.0504	1.0357			274.7	0.5939	0.5885	0.5786	0.5687	0.5578																							160.713	0.000208291	157.89	-1295.63	157.888	5671.63	157.888	2183.72	157.889	4561.08	157.889	-4772.59	157.889	8484.79
284.8	1.1296	1.1066	1.0789	1.0556	1.0414			274.8	0.5982	0.5926	0.5832	0.5724	0.5616																							160.711	0.000315064	157.888	-6236.84	157.886	5887.45	157.886	98.5498	157.886	6939.65	157.887	-8248	157.887	4570.09
284.9	1.1346	1.1121	1.0848	1.0612	1.0468			274.9	0.6033	0.5974	0.5875	0.577	0.5654																							160.708	0.000376099	157.885	-4822.11	157.883	2241.11	157.883	-4870.23	157.884	5155.4	157.884	-8219.14	157.884	4248.22
285	1.141	1.1206	1.0928	1.0673	1.0541			275	0.6078	0.6014	0.5921	0.581	0.5697																							160.706	0.000434982	157.883	-917.421	157.881	191.215	157.881	-6754.51	157.881	469.735	157.882	-7522.59	157.882	-947.215
285.1	1.1467	1.1228	1.0971	1.0707	1.0594			275.1	0.6111	0.6055	0.5956	0.5844	0.5731																							160.703	0.000497659	157.88	-1717.91	157.878	-1232.08	157.878	-3479.51	157.879	-2928.98	157.879	-7312.15	157.88	-607.647
285.2	1.1485	1.1277	1.1002	1.0757	1.0609			275.2	0.6153	0.6097	0.5993	0.5882	0.5765																							160.701	0.000555243	157.878	41.938	157.876	-2621.4	157.876	200.99	157.876	-1506.67	157.877	-8651.59	157.877	726.147
285.3	1.1509	1.1308	1.1023	1.0785	1.0649			275.3	0.6203	0.6141	0.6038	0.5924	0.5813																							160.699	0.000601037	157.875	5756.99	157.874	-959.995	157.873	693.566	157.874	-1141.55	157.874	-2067.16	157.875	-2951.58
285.4	1.1551	1.1348	1.1053	1.082	1.0705			275.4	0.6259	0.6196	0.6094	0.5981	0.5866																							160.696	0.000598977	157.873	8372.79	157.871	1071.38	157.871	-1991.12	157.872	-4634.23	157.872	346.256	157.872	-6872.13
285.5	1.1584	1.138	1.1106	1.0855	1.0746			275.5	0.6312	0.6251	0.6143	0.603	0.5914																							160.694	0.000545733	157.87	5057.09	157.869	1666.02	157.869	-3289.98	157.869	-6419.04	157.869	-286.986	157.87	-6975.41
285.6	1.1645	1.1421	1.1152	1.0899	1.0796			275.6	0.6362	0.6297	0.6191	0.6075	0.5955																							160.691	0.000470647	157.868	697.589	157.866	5768.66	157.866	-3006.74	157.867	-8397.03	157.867	-3271.53	157.867	-7186.06
285.7	1.166	1.1452	1.1173	1.0941	1.0808			275.7	0.641	0.634	0.6237	0.612	0.5996																							160.689	0.000363302	157.865	1039.99	157.864	3719.32	157.864	-795.393	157.864	-8119.81	157.865	-9077.92	157.865	-3014.79
285.8	1.1698	1.1479	1.1207	1.0974	1.0847			275.8	0.6456	0.6395	0.6279	0.6165	0.604																							160.687	0.000204376	157.863	2586.51	157.861	-2223.92	157.861	-831.761	157.862	-2945.42	157.862	-12787.4	157.862	1908.66
285.9	1.1731	1.152	1.1245	1.1009	1.0881			275.9	0.6498	0.6432	0.6321	0.6197	0.6073																							160.684	-2.65087e-06	157.861	8331.78	157.859	-6209.31	157.859	-89.6982	157.859	4582.2	157.86	-9035.15	157.86	1794.77
286	1.1776	1.1536	1.1269	1.1032	1.091			276	0.6539	0.6469	0.6353	0.6234	0.6108																							160.682	-0.000239899	157.858	9700.43	157.856	-3494.08	157.856	148.024	157.857	9639.31	157.857	-5095.68	157.858	1624
286.1	1.1794	1.1562	1.1301	1.1063	1.094			276.1	0.6587	0.6519	0.6406	0.6282	0.6151																							160.679	-0.000467304	157.856	11471.6	157.854	-542.638	157.854	2760.24	157.854	10132.4	157.855	-6022.29	157.855	-374.337
286.2	1.1821	1.1597	1.1342	1.1093	1.097			276.2	0.6701	0.6623	0.6508	0.6378	0.6254																							160.677	-0.000606268	157.853	10217.6	157.852	-243.772	157.851	4828.63	157.852	5122	157.852	-10743.9	157.853	-1521
286.3	1.1857	1.1639	1.1373	1.1138	1.1006			276.3	0.6739	0.6666	0.6547	0.642	0.6293																							160.675	-0.000633472	157.851	6145.71	157.849	-735.011	157.849	6953.54	157.85	-2680.33	157.85	-15003.1	157.85	-474.486
286.4	1.1874	1.1673	1.1388	1.1177	1.1036			276.4	0.6795	0.6712	0.6592	0.6464	0.6335																							160.672	-0.000619926	157.848	1671.75	157.847	-4474.41	157.847	3283.58	157.847	-5793.64	157.847	-14586.2	157.848	-3552.62
286.5	1.192	1.169	1.1446	1.1215	1.1097			276.5	0.6839	0.6756	0.6637	0.6508	0.6375																							160.67	-0.000615498	157.846	-243.24	157.844	731.417	157.844	-2722.68	157.845	-3811.31	157.845	-2204.85	157.845	-4344.2
286.6	1.1948	1.1725	1.1471	1.1239	1.1112			276.6	0.6877	0.6796	0.6676	0.6543	0.6409																							160.667	-0.000581407	157.843	-997.342	157.842	3008.48	157.842	-8542.09	157.842	-5755.93	157.843	685.753	157.843	-3196.45
286.7	1.1997	1.1782	1.1507	1.1265	1.1145			276.7	0.6921	0.6833	0.6715	0.6583	0.6445																							160.665	-0.000471376	157.841	-35.8799	157.839	-933.689	157.839	-3104.31	157.84	-4958.11	157.84	-1914.79	157.84	-3491.56
286.8	1.2005	1.1789	1.1522	1.1304	1.1183			276.8	0.6964	0.6886	0.6761	0.663	0.6489																							160.663	-0.000341259	157.839	-2026.26	157.837	-5269.09	157.837	2674.86	157.837	-4136.51	157.838	-3342.83	157.838	783.643
286.9	1.2034	1.1816	1.1548	1.1312	1.1199			276.9	0.7025	0.6944	0.6816	0.6682	0.6543																							160.66	-0.000276373	157.836	-356.406	157.834	-3777.06	157.834	3208.32	157.835	848.988	157.835	824.716	157.836	1258.96
287	1.2053	1.1854	1.1583	1.1353	1.1207			277	0.7081	0.6998	0.6872	0.6738	0.6593																							160.658	-0.000277696	157.834	-6553.44	157.832	-6536.57	157.832	-211.821	157.832	476.697	157.833	4383.62	157.833	-403.492
287.1	1.21	1.187	1.1599	1.1393	1.1269			277.1	0.7129	0.7048	0.692	0.6782	0.6641																							160.655	-0.000277347	157.831	-9046.83	157.829	-5191.33	157.829	-1515.07	157.83	-3187.78	157.83	6357.37	157.831	3524.53
287.2	1.211	1.1917	1.1652	1.1418	1.1302			277.2	0.7184	0.7097	0.6965	0.6828	0.6685																							160.653	-0.000243947	157.829	-4952.34	157.827	-4270.97	157.827	-8920.73	157.828	1403.03	157.828	4786.9	157.828	7906.55
287.3	1.2139	1.1936	1.1678	1.1443	1.1343			277.3	0.7235	0.7146	0.701	0.6871	0.6732																							160.651	-0.000196526	157.826	-4768.19	157.825	-4390.38	157.825	-12590.8	157.825	1782.16	157.825	-3187.86	157.826	4135.36
287.4	1.2171	1.1965	1.1715	1.1487	1.1385			277.4	0.7271	0.7185	0.705	0.6911	0.6767																							160.648	-0.000128679	157.824	-4769.17	157.822	-3100.77	157.822	-7905.31	157.823	-3307.32	157.823	-8797.21	157.823	986.374
287.5	1.2191	1.1995	1.1734	1.1496	1.1394			277.5	0.7316	0.7232	0.7095	0.6951	0.6801																							160.646	-3.32615e-05	157.821	-475.95	157.82	-1262.59	157.82	-5787.84	157.82	-1718.83	157.821	-6242.34	157.821	-5479.24
287.6	1.22	1.2022	1.1768	1.1529	1.1409			277.6	0.7374	0.7282	0.7144	0.7001	0.6858																							160.643	6.4629e-05	157.819	4276.04	157.817	-1163	157.817	-6694.67	157.818	104.104	157.818	-5774.54	157.818	-5749.06
287.7	1.2241	1.2033	1.1769	1.1556	1.1436			277.7	0.7431	0.7341	0.7198	0.7056	0.6905																							160.641	0.000139297	157.817	1427.95	157.815	-2542.99	157.815	-4588.88	157.815	-3049.18	157.816	-1926.73	157.816	-5599.54
287.8	1.226	1.2061	1.1814	1.1581	1.1452			277.8	0.7485	0.7391	0.7253	0.7106	0.6959																							160.639	0.000139646	157.814	-2747.54	157.812	-4821.75	157.812	-4057.29	157.813	-1259.68	157.813	-7489.18	157.814	-5227.55
287.9	1.228	1.2089	1.1823	1.1615	1.1494			277.9	0.7535	0.744	0.7303	0.7149	0.6994																							160.636	1.72621e-05	157.812	-2453.55	157.81	-2498.72	157.81	-7240.62	157.81	2818.5	157.811	-10550.6	157.811	-1539.08
288	1.2313	1.2101	1.1852	1.1644	1.1547			278	0.7588	0.7492	0.7353	0.72	0.705																							160.634	-0.000167237	157.809	-801.626	157.807	-1298.91	157.807	-7553.53	157.808	4646.82	157.808	-7655.92	157.809	-3334.95
288.1	1.2325	1.2142	1.1891	1.1663	1.1592			278.1	0.7638	0.7544	0.7404	0.7249	0.709																							160.632	-0.000332845	157.807	-3919.16	157.805	-1627.99	157.805	-2307.38	157.806	4215.57	157.806	-6338.92	157.806	-8053.69
288.2	1.2333	1.216	1.1908	1.1679	1.1599			278.2	0.7685	0.7586	0.7441	0.7291	0.7125																							160.629	-0.000460056	157.804	-5828.82	157.803	-5800.48	157.802	-1698.27	157.803	7043.48	157.803	-762.234	157.804	-1258.3
288.3	1.2365	1.2171	1.1927	1.1724	1.1608			278.3	0.7731	0.7631	0.7491	0.7324	0.7162																							160.627	-0.000539865	157.802	-5535.93	157.8	-4878.89	157.8	-1329.93	157.801	2697.88	157.801	1368.42	157.801	4866.57
288.4	1.2367	1.2182	1.1958	1.1744	1.1619			278.4	0.7784	0.768	0.7535	0.7379	0.7215																							160.624	-0.000564343	157.799	-2876.44	157.798	1669.62	157.798	-654.293	157.798	-5088.48	157.798	6284.73	157.799	3439.93
288.5	1.2388	1.2233	1.1977	1.1754	1.1655			278.5	0.7849	0.775	0.7599	0.7437	0.7271																							160.622	-0.000549079	157.797	-2028.11	157.795	6446.41	157.795	-2069.04	157.796	-5885.75	157.796	6852.62	157.796	3613.43
288.6	1.2397	1.2232	1.1985	1.177	1.168			278.6	0.7914	0.781	0.7657	0.7493	0.7331																							160.62	-0.000507898	157.795	-2598.05	157.793	3864.43	157.793	-3148.37	157.793	-3575.12	157.794	-288.572	157.794	1070.96
288.7	1.2433	1.2256	1.2028	1.1793	1.1711			278.7	0.7963	0.7865	0.7703	0.7547	0.738																							160.617	-0.000449629	157.792	-3887.71	157.79	67.0273	157.79	-3014.2	157.791	1699.92	157.791	-3499.87	157.792	-1961.67
288.8	1.2454	1.2286	1.2037	1.1838	1.1728			278.8	0.8024	0.7921	0.7753	0.7591	0.7432																							160.615	-0.000425908	157.79	-334.245	157.788	-1149.02	157.788	-1097.29	157.788	2266.26	157.789	-2510.46	157.789	1693.76
288.9	1.2466	1.2288	1.2067	1.1848	1.1748			278.9	0.8075	0.7967	0.7808	0.7641	0.7477																							160.612	-0.000427598	157.787	-3489.4	157.785	-3006.37	157.785	-649.313	157.786	-2308.28	157.786	3629.38	157.787	8864.68
289	1.2486	1.2317	1.2056	1.1847	1.1783			279	0.8113	0.8004	0.7851	0.7675	0.7516																							160.61	-0.000387568	157.785	-2413.98	157.783	-8097.82	157.783	-753.354	157.784	-6009.51	157.784	5147.21	157.784	10277.6
289.1	1.2499	1.2319	1.2088	1.1886	1.1785			279.1	0.8154	0.8055	0.7893	0.7712	0.7562																							160.608	-0.000298677	157.782	-1619.24	157.781	-8775.87	157.78	3381.09	157.781	-9011.86	157.781	1.22266	157.782	8231.93
289.2	1.2499	1.234	1.2098	1.1906	1.1813			279.2	0.8217	0.8109	0.7945	0.7773	0.76																							160.605	-0.000166895	157.78	-3943.89	157.778	-6065.34	157.778	683.307	157.779	-9310.32	157.779	1121.23	157.779	4235.94
289.3	1.252	1.236	1.2136	1.1923	1.183			279.3	0.8286	0.8173	0.8006	0.7838	0.766																							160.603	-2.79076e-05	157.777	-2084.81	157.776	-3079.49	157.776	-804.025	157.776	-11024.4	157.776	5825.5	157.777	1166.15
289.4	1.2545	1.2374	1.214	1.1955	1.1861			279.4	0.8338	0.8223	0.8058	0.7885	0.7714																							160.6	2.85337e-05	157.775	-7580.75	157.773	-535.522	157.773	-2657.36	157.774	-10308.5	157.774	8727.46	157.774	-3518.07
289.5	1.2544	1.2383	1.2159	1.1973	1.1888			279.5	0.8381	0.8277	0.8099	0.7927	0.7752																							160.598	-4.63007e-05	157.773	-10823.5	157.771	-432.843	157.771	-8178.91	157.771	-11257.4	157.772	6461.43	157.772	-2236.51
289.6	1.2547	1.2407	1.2172	1.1995	1.191			279.6	0.8444	0.8322	0.8153	0.7979	0.7802																							160.596	-0.000198581	157.77	-6435.38	157.768	-2122.93	157.768	-2791.04	157.769	-10193.6	157.769	1034.47	157.769	-674.223
289.7	1.2569	1.2408	1.2202	1.1996	1.192			279.7	0.8492	0.8369	0.8202	0.8027	0.7843																							160.593	-0.000319348	157.768	-3656.02	157.766	-2028.48	157.766	3472.65	157.766	-7418.8	157.767	-485.972	157.767	2023.03
289.8	1.2568	1.2407	1.2202	1.2005	1.1948			279.8	0.8533	0.842	0.824	0.8066	0.7881																							160.591	-0.000367487	157.765	-5163.35	157.763	-1060.76	157.763	4631.24	157.764	-8443.05	157.764	-2048.19	157.765	8042.95
289.9	1.258	1.2419	1.2222	1.2044	1.1939			279.9	0.8582	0.8464	0.8281	0.811	0.7923																							160.588	-0.000374452	157.763	-2888.6	157.761	-4073.57	157.761	3845.79	157.761	-6144.72	157.762	-7141.44	157.762	7448.06
290	1.258	1.2429	1.2222	1.2044	1.1958			280	0.8631	0.8512	0.8332	0.8154	0.7973																							160.586	-0.000383999	157.76	-3585.35	157.759	-2027.02	157.758	1410.28	157.759	-10797.9	157.759	-9093.9	157.76	-2212.82
290.1	1.2582	1.2432	1.2235	1.2056	1.1979			280.1	0.8707	0.8573	0.8398	0.8214	0.8026																							160.584	-0.000414783	157.758	65.6699	157.756	304.927	157.756	-3547.76	157.757	-16926.5	157.757	-13417.1	157.757	-6588.96
290.2	1.2584	1.2443	1.2236	1.2077	1.2			280.2	0.8757	0.863	0.8452	0.827	0.8091																							160.581	-0.000426335	157.755	5464.23	157.754	-2184.22	157.754	-4095.75	157.754	-13556.6	157.754	-8571.56	157.755	-535.417
290.3	1.2605	1.2464	1.2235	1.2076	1.1999			280.3	0.8808	0.8688	0.8508	0.8315	0.8131																							160.579	-0.000371792	157.753	6516.17	157.751	-1757.82	157.751	-1496.79	157.752	-9491.82	157.752	-2039.9	157.752	1924.8
290.4	1.2596	1.2466	1.2247	1.2088	1.202			280.4	0.8869	0.8739	0.8557	0.8374	0.8175																							160.576	-0.000280746	157.751	7602.04	157.749	-6308.64	157.749	-2177.35	157.749	-661.83	157.75	-23.5449	157.75	1080.24
290.5	1.2611	1.248	1.2241	1.2111	1.2043			280.5	0.8923	0.8791	0.8602	0.8413	0.8232																							160.574	-0.000190327	157.748	6908.91	157.746	-6997.43	157.746	-2156.47	157.747	808.635	157.747	-1640.67	157.747	4158.65
290.6	1.2601	1.2471	1.2262	1.2122	1.2054			280.6	0.9017	0.8877	0.8698	0.8496	0.8304																							160.572	-8.77079e-05	157.746	2305.72	157.744	-6524.59	157.744	366.589	157.744	-2475.18	157.745	-1038.92	157.745	6160.74
290.7	1.2623	1.246	1.2273	1.2112	1.2064			280.7	0.9067	0.8935	0.874	0.8549	0.8354																							160.569	-4.6219e-06	157.743	1813.37	157.741	-2094.55	157.741	106.661	157.742	-3911.68	157.742	-1092.98	157.743	3463.05
290.8	1.2613	1.2493	1.2284	1.2124	1.2055			280.8	0.9121	0.8997	0.8799	0.8606	0.8412																							160.567	-8.68593e-06	157.741	5758.77	157.739	4821.39	157.739	-923.37	157.739	-2881.82	157.74	-638.842	157.74	1464.82
290.9	1.2614	1.2483	1.2285	1.2114	1.2095			280.9	0.9184	0.9058	0.8862	0.8656	0.846																							160.564	-0.000102714	157.738	3411.17	157.737	8496.74	157.736	-3429.44	157.737	4819.64	157.737	1797.84	157.738	-1511.83
291	1.2603	1.2484	1.2295	1.2144	1.2086			281	0.9246	0.9104	0.8906	0.8712	0.8513																							160.562	-0.000221429	157.736	2114.12	157.734	11829.4	157.734	-2079.65	157.735	241.462	157.735	-4069.72	157.735	-9065.22
291.1	1.2606	1.2486	1.2288	1.2157	1.2078			281.1	0.93	0.9161	0.8965	0.8759	0.8563																							160.56	-0.000317485	157.733	1492.45	157.732	9682.35	157.732	-3077.34	157.732	78.2051	157.732	-9884.88	157.733	-9878.27
291.2	1.2595	1.2466	1.2298	1.2147	1.2098			281.2	0.9344	0.9218	0.9015	0.8811	0.8608																							160.557	-0.000388095	157.731	2415.49	157.729	4234.48	157.729	-5141.09	157.73	608.471	157.73	-7557.79	157.73	-9025.21
291.3	1.2596	1.2467	1.2289	1.2169	1.2109			281.3	0.9399	0.9262	0.9056	0.8855	0.8645																							160.555	-0.000466534	157.729	2572.34	157.727	4698.72	157.727	-9238.42	157.727	1849.77	157.728	315.887	157.728	-8327.57
291.4	1.2599	1.248	1.2292	1.2152	1.2112			281.4	0.944	0.9306	0.9098	0.8895	0.8697																							160.553	-0.000585378	157.726	5791.2	157.724	2278.25	157.724	-9151.67	157.725	4228.22	157.725	-95.2495	157.725	-2904.64
291.5	1.259	1.246	1.2304	1.2153	1.2123			281.5	0.95	0.9354	0.9153	0.8943	0.8752																							160.55	-0.000720746	157.724	2960.56	157.722	-489.747	157.722	-7347.1	157.722	5094.86	157.723	945.402	157.723	620.331
291.6	1.2579	1.2471	1.2314	1.2173	1.2123			281.6	0.9573	0.943	0.9221	0.9008	0.8809																							160.548	-0.000850065	157.721	827.801	157.719	900.933	157.719	-4279.07	157.72	1779.78	157.72	4049.53	157.721	1483.68
291.7	1.2569	1.2462	1.2305	1.2174	1.2134			281.7	0.9637	0.9492	0.928	0.9068	0.8852																							160.545	-0.000950964	157.719	-1350.51	157.717	2140.51	157.717	1349.92	157.717	5355.76	157.718	4403	157.718	-1022.14
291.8	1.2559	1.2463	1.2296	1.2175	1.2126			281.8	0.9691	0.9538	0.9329	0.912	0.8911																							160.543	-0.000987849
291.9	1.255	1.2465	1.2298	1.2177	1.2118			281.9	0.9739	0.9601	0.9383	0.9166	0.896																							160.541	-0.000970068
292	1.2552	1.2445	1.2279	1.2148	1.2119			282	0.9793	0.9648	0.9444	0.9219	0.9005																							160.538	-0.000927138
292.1	1.2544	1.2437	1.2292	1.2151	1.2122			282.1	0.9849	0.9691	0.948	0.9258	0.9042																							160.536	-0.000889557
292.2	1.2521	1.2436	1.228	1.217	1.2131			282.2	0.9893	0.9739	0.952	0.9301	0.9088																							160.533	-0.0008469
292.3	1.2534	1.2438	1.2282	1.2152	1.2142			282.3	0.9938	0.9787	0.9571	0.9355	0.9144																							160.531	-0.000754904
292.4	1.2512	1.2438	1.2262	1.2152	1.2132			282.4	1.0013	0.986	0.964	0.9415	0.9201																							160.529	-0.000643696
292.5	1.2494	1.2409	1.2265	1.2145	1.2126			282.5	1.0072	0.9905	0.9683	0.9467	0.925																							160.526	-0.000592532
292.6	1.2474	1.2379	1.2246	1.2127	1.2117			282.6	1.0113	0.9963	0.9737	0.9502	0.9289																							160.524	-0.00058808
292.7	1.2463	1.2389	1.2246	1.2137	1.2137			282.7	1.0174	1.0009	0.9781	0.9554	0.9344																							160.521	-0.000568296
292.8	1.2444	1.237	1.2228	1.2129	1.2129			282.8	1.0216	1.0068	0.9825	0.9596	0.9388																							160.519	-0.000574044
292.9	1.2424	1.2351	1.2219	1.212	1.212			282.9	1.027	1.0108	0.9869	0.9643	0.9423																							160.517	-0.00064264
293	1.2424	1.2362	1.2209	1.2111	1.2121			283	1.03	1.0143	0.9908	0.9669	0.9452																							160.514	-0.000690175
293.1	1.2405	1.2322	1.2211	1.2083	1.2112			283.1	1.0365	1.0192	0.9961	0.9724	0.951																							160.512	-0.000700752
293.2	1.2383	1.2321	1.219	1.2092	1.2111			283.2	1.0436	1.0254	1.0025	0.9796	0.9557																							160.509	-0.000766321
293.3	1.2365	1.2303	1.2183	1.2075	1.2085			283.3	1.0479	1.0321	1.0077	0.9839	0.9609																							160.507	-0.00087819
293.4	1.2334	1.2273	1.2163	1.2065	1.2104			283.4	1.0537	1.0371	1.0123	0.9878	0.9662																							160.505	-0.000934875
293.5	1.2317	1.2236	1.2147	1.2069	1.2069			283.5	1.0591	1.0416	1.0172	0.9936	0.97																							160.502	-0.000884146
293.6	1.2266	1.2246	1.2117	1.203	1.2059			283.6	1.064	1.0469	1.0223	0.9983	0.9745																							160.5	-0.000760777
293.7	1.2248	1.2208	1.209	1.2023	1.2042			283.7	1.0687	1.0501	1.0259	1.0023	0.9794
293.8	1.2238	1.2198	1.209	1.2013	1.2032			283.8	1.0721	1.0554	1.0309	1.0071	0.9833
293.9	1.2208	1.2158	1.2071	1.2004	1.2013			283.9	1.0784	1.0615	1.0353	1.0112	0.9879
294	1.218	1.215	1.2053	1.1977	1.2015			284	1.084	1.0669	1.041	1.0173	0.9924
294.1	1.2152	1.2112	1.2026	1.195	1.1997			284.1	1.0888	1.0722	1.046	1.0214	0.9974
294.2	1.2112	1.2083	1.2007	1.1941	1.1978			284.2	1.0946	1.077	1.0506	1.0256	1.0027
294.3	1.2085	1.2066	1.1971	1.1914	1.198			284.3	1.0999	1.0814	1.0561	1.0308	1.0064
294.4	1.2058	1.2029	1.1954	1.1898	1.1935			284.4	1.1052	1.0857	1.0608	1.036	1.0106
294.5	1.2029	1.2	1.1925	1.1897	1.1925			284.5	1.109	1.0909	1.065	1.0399	1.0162
294.6	1.199	1.199	1.1906	1.186	1.1896			284.6	1.115	1.0959	1.069	1.0436	1.0191
294.7	1.1965	1.1955	1.189	1.1844	1.189			284.7	1.1186	1.1	1.0736	1.0479	1.0238
294.8	1.1926	1.1935	1.1843	1.1807	1.1871			284.8	1.126	1.1064	1.081	1.055	1.0291
294.9	1.1889	1.1898	1.1834	1.1807	1.1843			284.9	1.1303	1.1112	1.0856	1.0592	1.0331
295	1.1856	1.1847	1.1802	1.1784	1.1802			285	1.142	1.1224	1.0946	1.0684	1.0451
295.1	1.1827	1.1827	1.1791	1.1746	1.1809			285.1	1.1468	1.1262	1.0996	1.0731	1.0475
295.2	1.1773	1.1792	1.1738	1.1702	1.1782			285.2	1.1501	1.1317	1.1033	1.0773	1.0521
295.3	1.1759	1.1767	1.1732	1.1696	1.1776			285.3	1.1542	1.1349	1.107	1.0808	1.0547
295.4	1.1712	1.1729	1.1694	1.1667	1.1747			285.4	1.1594	1.1374	1.1109	1.0845	1.0582
295.5	1.1679	1.1723	1.1661	1.1644	1.1732			285.5	1.1645	1.1447	1.117	1.0909	1.0649
295.6	1.1643	1.1669	1.1634	1.1617	1.1705			285.6	1.1697	1.1497	1.1217	1.0961	1.0684
295.7	1.161	1.1619	1.1593	1.1584	1.1671			285.7	1.1742	1.154	1.1249	1.0999	1.0727
295.8	1.1551	1.1576	1.1559	1.1551	1.1654			285.8	1.1795	1.1591	1.1304	1.1028	1.0761
295.9	1.1498	1.1549	1.1524	1.1515	1.1618			285.9	1.1848	1.1623	1.1351	1.1064	1.0802
296	1.1474	1.1508	1.1491	1.1491	1.1585			286	1.1867	1.1667	1.1376	1.1103	1.0846
296.1	1.1424	1.1474	1.1449	1.1441	1.1542			286.1	1.1922	1.1702	1.1417	1.1126	1.089
296.2	1.1384	1.1442	1.1442	1.1434	1.1526			286.2	1.196	1.1738	1.145	1.1173	1.0919
296.3	1.1351	1.1392	1.14	1.1384	1.1492			286.3	1.1997	1.1792	1.1518	1.1236	1.0971
296.4	1.1312	1.1352	1.136	1.136	1.1476			286.4	1.2063	1.1845	1.1559	1.1274	1.1
296.5	1.124	1.1304	1.1312	1.132	1.1426			286.5	1.2103	1.1892	1.1612	1.1308	1.1046
296.6	1.1191	1.1254	1.127	1.1286	1.1408			286.6	1.2131	1.1947	1.1637	1.1356	1.1084
296.7	1.1154	1.1201	1.1224	1.1256	1.1369			286.7	1.218	1.1985	1.1681	1.1396	1.1114
296.8	1.11	1.1162	1.1193	1.1217	1.1321			286.8	1.223	1.2013	1.1716	1.1422	1.1161
296.9	1.1038	1.1114	1.1145	1.1177	1.1296			286.9	1.2259	1.2041	1.1751	1.1454	1.1184
297	1.1	1.1075	1.1091	1.1145	1.1247			287	1.229	1.209	1.1778	1.1496	1.1232
297.1	1.0942	1.1032	1.1062	1.11	1.1241			287.1	1.234	1.2127	1.1822	1.1538	1.127
297.2	1.0904	1.0985	1.103	1.1076	1.12			287.2	1.2403	1.2178	1.186	1.1581	1.1312
297.3	1.0839	1.0934	1.0957	1.1009	1.1139			287.3	1.2424	1.2208	1.1925	1.1616	1.1344
297.4	1.0759	1.086	1.0904	1.0963	1.1099			287.4	1.2487	1.2258	1.1944	1.1642	1.1385
297.5	1.0703	1.0809	1.086	1.0904	1.1053			287.5	1.2508	1.2287	1.1971	1.1685	1.1409
297.6	1.0639	1.0744	1.0808	1.0873	1.1014			287.6	1.2552	1.2319	1.202	1.1704	1.1444
297.7	1.0537	1.064	1.0717	1.078	1.0941			287.7	1.2575	1.2361	1.2059	1.175	1.1478
297.8	1.0495	1.0604	1.0673	1.0743	1.0902			287.8	1.2618	1.2402	1.2098	1.1786	1.152
297.9	1.0422	1.0542	1.0611	1.0694	1.0858			287.9	1.2674	1.2445	1.2117	1.1841	1.1546
298	1.0342	1.0467	1.0547	1.0636	1.0806			288	1.272	1.2467	1.2168	1.187	1.1599
298.1	1.0287	1.041	1.049	1.0591	1.0759			288.1	1.2754	1.2532	1.2198	1.1907	1.1643
298.2	1.0229	1.0369	1.0448	1.0555	1.0721			288.2	1.2799	1.2553	1.2248	1.1935	1.1652
298.3	1.0164	1.0302	1.0387	1.0486	1.0656			288.3	1.2811	1.2575	1.2258	1.1982	1.1687
298.4	1.0103	1.0246	1.0342	1.044	1.0609			288.4	1.2858	1.2631	1.2311	1.1993	1.1733
298.5	1.006	1.0207	1.0309	1.04	1.0567			288.5	1.288	1.264	1.234	1.201	1.1758
298.6	1.0001	1.0153	1.0247	1.0369	1.0528			288.6	1.2916	1.2686	1.2341	1.206	1.1769
298.7	0.9929	1.0097	1.0202	1.0304	1.0493			288.7	1.2954	1.2722	1.2405	1.2081	1.1816
298.8	0.9853	1.0005	1.0127	1.0239	1.0439			288.8	1.2989	1.2744	1.2436	1.213	1.1843
298.9	0.9777	0.9933	1.007	1.0187	1.0372			288.9	1.3015	1.2791	1.2459	1.2161	1.1882
299	0.9702	0.9879	1.0002	1.013	1.0325			289	1.3063	1.2814	1.2491	1.2181	1.191
299.1	0.9642	0.981	0.9938	1.0069	1.0275			289.1	1.3089	1.2838	1.2524	1.2192	1.193
299.2	0.9565	0.9736	0.9873	1.0008	1.0204			289.2	1.3089	1.2861	1.2535	1.2242	1.1939
299.3	0.9511	0.9696	0.9827	0.9967	1.0173			289.3	1.3166	1.2911	1.2571	1.2286	1.1999
299.4	0.9451	0.9634	0.9785	0.9924	1.0122			289.4	1.3204	1.2959	1.2626	1.2296	1.2038
299.5	0.9382	0.9567	0.9721	0.9858	1.0078			289.5	1.3243	1.2983	1.2649	1.2338	1.2048
299.6	0.9294	0.9491	0.9643	0.9783	1.0005			289.6	1.3268	1.2995	1.2671	1.2359	1.2077
299.7	0.9208	0.9412	0.9572	0.9732	0.9951			289.7	1.3283	1.3045	1.2695	1.2402	1.2118
299.8	0.9138	0.9344	0.9517	0.9664	0.9885			289.8	1.3323	1.3047	1.2719	1.2424	1.2139
299.9	0.9066	0.9274	0.9434	0.9589	0.9819			289.9	1.3336	1.3096	1.2742	1.2446	1.2159
300	0.8993	0.9197	0.938	0.9539	0.9766			290	1.3338	1.3123	1.2778	1.248	1.2181
300.1	0.8931	0.9147	0.9313	0.9485	0.972			290.1	1.3364	1.3135	1.2801	1.2469	1.2181
300.2	0.887	0.9073	0.9266	0.9436	0.9674			290.2	1.3405	1.3174	1.2825	1.2502	1.2242
300.3	0.8786	0.9004	0.9189	0.9372	0.9606			290.3	1.3419	1.3187	1.2826	1.2525	1.2233
300.4	0.8686	0.8913	0.9104	0.9288	0.9529			290.4	1.3434	1.3214	1.2862	1.2548	1.2275
300.5	0.8592	0.8833	0.9025	0.9216	0.9453			290.5	1.3463	1.3229	1.2888	1.2583	1.2298
300.6	0.8508	0.8749	0.8951	0.9139	0.9393			290.6	1.3489	1.3254	1.2911	1.2593	1.2318
300.7	0.8428	0.8673	0.889	0.908	0.9336			290.7	1.3517	1.328	1.2923	1.2594	1.2308
300.8	0.8355	0.8601	0.8815	0.9011	0.9267			290.8	1.3546	1.3269	1.2926	1.2629	1.2341
300.9	0.8289	0.854	0.876	0.8954	0.9221			290.9	1.3546	1.3307	1.2961	1.264	1.2351
301	0.8217	0.8472	0.8689	0.8894	0.9158			291	1.3577	1.3337	1.2976	1.2654	1.2365
301.1	0.8138	0.8397	0.8623	0.8838	0.9094			291.1	1.3592	1.3325	1.3001	1.2678	1.2397
301.2	0.8034	0.8303	0.8524	0.8743	0.9008			291.2	1.3608	1.334	1.3016	1.2691	1.2431
301.3	0.7949	0.8216	0.8458	0.8679	0.894			291.3	1.3621	1.3379	1.304	1.2691	1.2442
301.4	0.7873	0.8148	0.8386	0.8612	0.8892			291.4	1.3634	1.3391	1.3039	1.2735	1.2441
301.5	0.7793	0.8062	0.8308	0.8547	0.8819			291.5	1.3663	1.3379	1.3052	1.2747	1.2452
301.6	0.771	0.7996	0.8247	0.847	0.8763			291.6	1.3665	1.3407	1.3054	1.2749	1.2454
301.7	0.7648	0.7927	0.8189	0.8417	0.8703			291.7	1.3653	1.3422	1.3092	1.2751	1.2477
301.8	0.7494	0.7795	0.8046	0.8292	0.8573			291.8	1.3681	1.3449	1.308	1.2785	1.2509
301.9	0.7396	0.7688	0.7962	0.8199	0.8487			291.9	1.3711	1.3438	1.3082	1.2799	1.2522
302	0.7304	0.7603	0.7872	0.8124	0.8416			292	1.3698	1.3465	1.3107	1.2788	1.2523
302.1	0.7222	0.7526	0.7801	0.8052	0.8344			292.1	1.3727	1.3453	1.3121	1.2824	1.2535
302.2	0.7137	0.7438	0.7718	0.798	0.8279			292.2	1.3728	1.3481	1.3134	1.2813	1.2515
302.3	0.7056	0.7362	0.7644	0.7909	0.8211			292.3	1.3731	1.347	1.3137	1.2816	1.2528
302.4	0.6982	0.7293	0.7581	0.7854	0.8144			292.4	1.3745	1.347	1.3137	1.2816	1.256
302.5	0.6914	0.7229	0.7517	0.7778	0.8098			292.5	1.3761	1.3485	1.3151	1.2829	1.254
302.6	0.6826	0.7144	0.744	0.7711	0.8026			292.6	1.3762	1.35	1.3164	1.2819	1.2552
302.7	0.6732	0.7046	0.7345	0.7624	0.7933			292.7	1.3747	1.3512	1.3163	1.2852	1.2562
302.8	0.6642	0.6965	0.7271	0.7542	0.7872			292.8	1.375	1.3516	1.3167	1.2833	1.2565
302.9	0.6557	0.6883	0.719	0.7473	0.7793			292.9	1.3766	1.3517	1.3156	1.2857	1.2577
303	0.6475	0.6803	0.7114	0.7391	0.7717			293	1.3767	1.3518	1.3157	1.2847	1.2568
303.1	0.6391	0.6718	0.7039	0.7318	0.7649			293.1	1.3753	1.3492	1.317	1.2859	1.2601
303.2	0.6315	0.6656	0.6966	0.726	0.758			293.2	1.3768	1.3506	1.3183	1.2848	1.258
303.3	0.6246	0.6585	0.6898	0.7197	0.7516			293.3	1.3771	1.3535	1.3173	1.2873	1.2561
303.4	0.6159	0.6499	0.6821	0.7115	0.7451			293.4	1.3756	1.3508	1.3185	1.285	1.2582
303.5	0.606	0.6395	0.6721	0.7024	0.7356			293.5	1.3771	1.3522	1.316	1.2873	1.2582
303.6	0.596	0.6301	0.6634	0.6937	0.7272			293.6	1.3761	1.3499	1.3152	1.2843	1.2575
303.7	0.5869	0.6213	0.6548	0.6857	0.7196			293.7	1.3746	1.3498	1.3164	1.2854	1.2575
303.8	0.5783	0.6133	0.6467	0.6779	0.7118			293.8	1.3732	1.3498	1.3152	1.2865	1.2586
303.9	0.5704	0.6057	0.6394	0.6704	0.7053			293.9	1.3733	1.3486	1.3141	1.2832	1.2576
304	0.5633	0.5986	0.6327	0.6641	0.6982			294	1.3749	1.3501	1.3142	1.2822	1.2567
304.1	0.5558	0.5915	0.6261	0.6576	0.6915			294.1	1.3721	1.3475	1.3155	1.2846	1.2578
304.2	0.548	0.5837	0.6183	0.6502	0.6848			294.2	1.3707	1.3461	1.3155	1.2822	1.2556
304.3	0.5378	0.5736	0.6083	0.6407	0.6756			294.3	1.3709	1.3464	1.3109	1.2825	1.2538
304.4	0.5293	0.5651	0.6006	0.6322	0.6676			294.4	1.3696	1.3452	1.3121	1.2803	1.2528
304.5	0.5217	0.5578	0.593	0.6256	0.6605			294.5	1.3656	1.344	1.3098	1.2804	1.2561
304.6	0.5134	0.5497	0.5855	0.6185	0.6537			294.6	1.3669	1.3414	1.3062	1.2793	1.2529
304.7	0.5065	0.5428	0.5785	0.6115	0.6472			294.7	1.3642	1.34	1.3074	1.2759	1.2518
304.8	0.5	0.5363	0.5723	0.6047	0.6412			294.8	1.3656	1.3388	1.3062	1.276	1.2519
304.9	0.4931	0.5298	0.5658	0.5994	0.635			294.9	1.363	1.3364	1.3064	1.2761	1.2499
305	0.4855	0.522	0.5589	0.5917	0.6277			295	1.3589	1.335	1.3028	1.275	1.2488
305.1	0.4759	0.5128	0.5494	0.5827	0.6191			295.1	1.3589	1.3325	1.2992	1.2727	1.2478
305.2	0.4674	0.5046	0.5405	0.5744	0.6105			295.2	1.3563	1.3313	1.3005	1.2728	1.2447
305.3	0.4598	0.4966	0.5332	0.5673	0.6034			295.3	1.3551	1.3314	1.3006	1.2707	1.2449
305.4	0.452	0.4888	0.5256	0.5596	0.5958			295.4	1.3522	1.33	1.2969	1.2684	1.2447
305.5	0.4447	0.4814	0.5188	0.5532	0.5891			295.5	1.3498	1.3265	1.296	1.2675	1.2429
305.6	0.4381	0.4753	0.5122	0.5466	0.5832			295.6	1.3485	1.3239	1.2937	1.2664	1.2418
305.7	0.4317	0.4688	0.5062	0.5403	0.5771			295.7	1.3459	1.3216	1.2926	1.2622	1.2389
305.8	0.4243	0.4613	0.4988	0.533	0.5699			295.8	1.3434	1.3191	1.288	1.2622	1.2358
305.9	0.4075	0.4447	0.482	0.5168	0.5533			295.9	1.3407	1.3178	1.288	1.2611	1.2337
306	0.4008	0.4375	0.4749	0.5098	0.5464			296	1.3393	1.3153	1.2855	1.2566	1.2336
306.1	0.3935	0.4305	0.4677	0.5027	0.5391			296.1	1.3355	1.3129	1.2811	1.2557	1.2317
306.2	0.3863	0.423	0.4609	0.4954	0.5327			296.2	1.3342	1.3129	1.2799	1.2524	1.2296
306.3	0.3803	0.4168	0.4548	0.4895	0.5264			296.3	1.3317	1.3081	1.2789	1.2525	1.2287
306.4	0.3743	0.411	0.4488	0.4837	0.5207			296.4	1.3266	1.3069	1.2755	1.2504	1.2257
306.5	0.3669	0.4037	0.4418	0.4763	0.5134			296.5	1.3252	1.3019	1.2708	1.246	1.2225
306.6	0.3585	0.3948	0.4326	0.4677	0.5047			296.6	1.3218	1.2999	1.269	1.2422	1.2189
306.7	0.3507	0.3868	0.4246	0.4597	0.4964			296.7	1.3181	1.2964	1.2668	1.2401	1.2189
306.8	0.3436	0.3799	0.4173	0.4525	0.4889			296.8	1.314	1.2925	1.2621	1.2377	1.2147
306.9	0.3361	0.3729	0.41	0.4446	0.4821			296.9	1.3118	1.288	1.2611	1.2338	1.2119
307	0.3297	0.3661	0.4036	0.4385	0.4751			297	1.3093	1.288	1.2601	1.2318	1.211
307.1	0.3244	0.3603	0.3982	0.4329	0.4698			297.1	1.3058	1.2835	1.2559	1.2288	1.2082
307.2	0.3187	0.3547	0.3926	0.427	0.4636			297.2	1.3022	1.2801	1.2515	1.2278	1.2043
307.3	0.3124	0.3484	0.3854	0.42	0.457			297.3	1.2974	1.2744	1.2462	1.2217	1.2014
307.4	0.3047	0.3402	0.3777	0.4122	0.4491			297.4	1.2914	1.271	1.2451	1.2177	1.1985
307.5	0.2984	0.3336	0.3707	0.4049	0.4422			297.5	1.2891	1.2654	1.2389	1.2158	1.1948
307.6	0.2927	0.3277	0.3646	0.3997	0.4359			297.6	1.2846	1.2644	1.2358	1.2129	1.1911
307.7	0.2867	0.3217	0.3587	0.3931	0.4298			297.7	1.279	1.2569	1.2299	1.2063	1.1848
307.8	0.281	0.3158	0.3527	0.3869	0.4236			297.8	1.2731	1.2534	1.2265	1.2022	1.1827
307.9	0.2762	0.3107	0.3477	0.3822	0.418			297.9	1.2708	1.2471	1.2225	1.1984	1.1764
308	0.2715	0.3057	0.3426	0.3769	0.4129			298	1.2632	1.244	1.2167	1.1938	1.1738
308.1	0.2658	0.2999	0.3367	0.3705	0.4071			298.1	1.2597	1.2396	1.2125	1.1889	1.17
308.2	0.2588	0.2924	0.3291	0.363	0.3991			298.2	1.2565	1.2345	1.2077	1.1862	1.1656
308.3	0.2531	0.2866	0.3228	0.3567	0.3927			298.3	1.2513	1.2306	1.206	1.1827	1.1623
308.4	0.2473	0.2808	0.3168	0.3508	0.3863			298.4	1.247	1.2264	1.2011	1.179	1.1588
308.5	0.2415	0.2748	0.3108	0.3443	0.3798			298.5	1.2417	1.2224	1.1973	1.1762	1.1544
308.6	0.2365	0.2697	0.3052	0.3387	0.3738			298.6	1.2384	1.2193	1.1925	1.1725	1.1501
308.7	0.2322	0.2649	0.3004	0.334	0.3689			298.7	1.2343	1.2134	1.1879	1.1681	1.1476
308.8	0.2278	0.2606	0.2957	0.3291	0.3639			298.8	1.2271	1.2084	1.1813	1.1627	1.1432
308.9	0.2229	0.2553	0.2903	0.3233	0.358			298.9	1.221	1.2054	1.1794	1.1566	1.1382
309	0.2169	0.2489	0.2835	0.3164	0.3511			299	1.2161	1.1988	1.1732	1.1515	1.1333
309.1	0.2115	0.2433	0.2778	0.3105	0.3451			299.1	1.211	1.193	1.1695	1.1471	1.1291
309.2	0.207	0.2382	0.2726	0.3051	0.3394			299.2	1.2053	1.1875	1.1625	1.1439	1.1244
309.3	0.2021	0.2333	0.2672	0.2996	0.3336			299.3	1.2014	1.1828	1.1598	1.1396	1.1203
309.4	0.1979	0.2285	0.2622	0.2947	0.3284			299.4	1.1966	1.1791	1.1555	1.1355	1.1179
309.5	0.1936	0.2242	0.2575	0.2895	0.3237			299.5	1.1908	1.1745	1.151	1.1304	1.1138
309.6	0.1898	0.22	0.2535	0.285	0.319			299.6	1.1842	1.1672	1.1433	1.1238	1.1082
309.7	0.185	0.215	0.2482	0.28	0.3131			299.7	1.1787	1.1602	1.1383	1.119	1.1014
309.8	0.1796	0.2093	0.2421	0.2736	0.3065			299.8	1.1723	1.1549	1.1325	1.1142	1.0967
309.9	0.17	0.1989	0.231	0.262	0.2948			299.9	1.1661	1.1489	1.126	1.1088	1.0937
310	0.1657	0.1943	0.2262	0.2567	0.289			300	1.1607	1.1445	1.1218	1.104	1.0868
310.1	0.162	0.1902	0.2217	0.2521	0.2844			300.1	1.1554	1.1394	1.1169	1.0986	1.0824
310.2	0.1584	0.1864	0.2178	0.2477	0.2798			300.2	1.1502	1.1336	1.1114	1.094	1.0786
310.3	0.1549	0.1826	0.2137	0.2435	0.2754			300.3	1.1424	1.1269	1.1051	1.0886	1.0735
310.4	0.1509	0.1785	0.2093	0.2387	0.27			300.4	1.1357	1.1212	1.0988	1.0819	1.0649
310.5	0.1462	0.1735	0.2038	0.2331	0.2641			300.5	1.1275	1.1125	1.0921	1.0754	1.06
310.6	0.1428	0.1694	0.1995	0.2285	0.2596			300.6	1.1216	1.1068	1.0866	1.0679	1.0548
310.7	0.1392	0.1659	0.1956	0.2241	0.2552			300.7	1.1136	1.0999	1.0792	1.063	1.0487
310.8	0.136	0.1619	0.1913	0.2201	0.2506			300.8	1.108	1.0937	1.0733	1.0587	1.0432
310.9	0.1326	0.1584	0.1876	0.2159	0.2461			300.9	1.1034	1.0877	1.0683	1.0525	1.0405
311	0.1297	0.1552	0.1842	0.2123	0.2422			301	1.0973	1.0826	1.0627	1.0477	1.0346
311.1	0.127	0.1522	0.181	0.2087	0.2386			301.1	1.0897	1.0752	1.0563	1.0416	1.0286
311.2	0.1236	0.1486	0.1771	0.2045	0.2341			301.2	1.0806	1.0671	1.0493	1.0334	1.0206
311.3	0.1199	0.1443	0.1721	0.1993	0.2287			301.3	1.0747	1.06	1.0418	1.0281	1.0148
311.4	0.1162	0.1402	0.1679	0.195	0.2241			301.4	1.0683	1.0544	1.0371	1.0223	1.0105
311.5	0.1133	0.137	0.1643	0.191	0.2196			301.5	1.0609	1.048	1.0296	1.0163	1.0034
311.6	0.1101	0.1337	0.1606	0.1868	0.2152			301.6	1.0538	1.0411	1.0236	1.0105	0.9983
311.7	0.108	0.1311	0.1575	0.1837	0.212			301.7	1.0496	1.0363	1.0177	1.0054	0.9934
311.8	0.1051	0.1275	0.1541	0.1797	0.208			301.8	1.0359	1.023	1.0062	0.9935	0.9807
311.9	0.1027	0.125	0.1512	0.1768	0.2045			301.9	1.0264	1.0138	0.9979	0.9855	0.9734
312	0.0998	0.1221	0.1476	0.1729	0.2004			302	1.0188	1.0064	0.9914	0.9792	0.9678
312.1	0.0968	0.1181	0.1435	0.1685	0.1956			302.1	1.0116	0.9993	0.9834	0.9719	0.9618
312.2	0.094	0.1154	0.1405	0.165	0.1917			302.2	1.0034	0.9914	0.9763	0.9639	0.9562
312.3	0.0914	0.1128	0.1373	0.1614	0.1881			302.3	0.9965	0.9841	0.9697	0.9586	0.9488
312.4	0.0887	0.1095	0.1338	0.1578	0.1842			302.4	0.9886	0.9787	0.964	0.9524	0.9439
312.5	0.0865	0.1069	0.131	0.1547	0.1805			302.5	0.983	0.9721	0.9576	0.9467	0.9388
312.6	0.0843	0.1046	0.1282	0.1517	0.1775			302.6	0.9753	0.9646	0.9514	0.9407	0.9313
312.7	0.0822	0.1023	0.1256	0.1487	0.1744			302.7	0.9663	0.9558	0.9423	0.9313	0.9236
312.8	0.0799	0.0994	0.1225	0.1456	0.1709			302.8	0.9583	0.9479	0.9347	0.9254	0.9168
312.9	0.077	0.0961	0.1188	0.1414	0.1663			302.9	0.9503	0.9406	0.9271	0.9185	0.9095
313	0.0747	0.0934	0.1155	0.1378	0.1621			303	0.9419	0.9319	0.9197	0.9117	0.9033
313.1	0.0723	0.0906	0.1125	0.1346	0.1584			303.1	0.9347	0.9254	0.9123	0.9044	0.8967
313.2	0.0701	0.0881	0.1095	0.1312	0.1552			303.2	0.9287	0.9185	0.9066	0.8978	0.8907
313.3	0.0681	0.0859	0.107	0.1286	0.152			303.3	0.9207	0.9122	0.9009	0.8923	0.8843
313.4	0.0666	0.084	0.1049	0.126	0.1492			303.4	0.9124	0.9041	0.892	0.885	0.8766
313.5	0.065	0.0824	0.1031	0.1238	0.1468			303.5	0.902	0.8933	0.8825	0.8756	0.8683
313.6	0.0628	0.0796	0.0998	0.1204	0.1431			303.6	0.892	0.8845	0.8738	0.8684	0.8604
313.7	0.0609	0.0774	0.0973	0.1175	0.1397			303.7	0.8843	0.8769	0.866	0.8611	0.8536
313.8	0.0574	0.0733	0.0928	0.1124	0.134			303.8	0.8754	0.8682	0.8592	0.8527	0.8471
313.9	0.0555	0.0713	0.0905	0.1096	0.1312			303.9	0.8665	0.8598	0.851	0.8454	0.8394
314	0.054	0.0694	0.0883	0.1075	0.1282			304	0.8597	0.854	0.8449	0.8394	0.8331
314.1	0.0528	0.0679	0.0864	0.1051	0.1262			304.1	0.853	0.8469	0.8376	0.8334	0.8284
314.2	0.0516	0.0663	0.0846	0.103	0.1237			304.2	0.8435	0.8388	0.8305	0.8251	0.8202
314.3	0.05	0.0645	0.0824	0.1006	0.1212			304.3	0.8337	0.8282	0.8201	0.8164	0.8116
314.4	0.0483	0.0625	0.0798	0.0979	0.1181			304.4	0.8246	0.8198	0.8125	0.8089	0.8038
314.5	0.0463	0.0603	0.0776	0.0953	0.1151			304.5	0.8168	0.8128	0.8056	0.8017	0.7978
314.6	0.0451	0.0588	0.0756	0.093	0.1128			304.6	0.8085	0.8041	0.7983	0.7945	0.7903
314.7	0.0437	0.057	0.0734	0.0908	0.1099			304.7	0.7999	0.796	0.7903	0.7865	0.7831
314.8	0.0424	0.0556	0.0719	0.0887	0.1077			304.8	0.7935	0.79	0.784	0.7814	0.7777
314.9	0.0413	0.0542	0.0703	0.087	0.1055			304.9	0.7866	0.7832	0.7777	0.7754	0.7729
315	0.0401	0.0527	0.0686	0.085	0.1035			305	0.7771	0.7753	0.7694	0.7683	0.7651
315.1	0.0389	0.0513	0.0669	0.0831	0.1011			305.1	0.7676	0.7655	0.7605	0.759	0.7566
315.2	0.0375	0.0497	0.0647	0.0804	0.0982			305.2	0.7576	0.7559	0.7513	0.7513	0.7478
315.3	0.0365	0.0483	0.0631	0.0785	0.0962			305.3	0.7494	0.748	0.7442	0.7429	0.7411
315.4	0.0351	0.0467	0.0614	0.0766	0.0938			305.4	0.7402	0.7392	0.7351	0.7358	0.7334
315.5	0.0343	0.0457	0.06	0.0748	0.0919			305.5	0.7323	0.7313	0.7286	0.728	0.7266
315.6	0.0332	0.0446	0.0586	0.0731	0.0899			305.6	0.7251	0.7241	0.7215	0.7215	0.7209
315.7	0.0324	0.0432	0.0571	0.0719	0.0882			305.7	0.7172	0.7165	0.7143	0.7155	0.7149
315.8	0.0313	0.042	0.0558	0.0702	0.0863			305.8	0.7083	0.7083	0.7067	0.708	0.707
315.9	0.0302	0.0406	0.0542	0.0682	0.0841			305.9	0.6888	0.6897	0.6891	0.6913	0.6907
316	0.0289	0.0393	0.0523	0.066	0.0815			306	0.6809	0.6812	0.6815	0.6833	0.6842
316.1	0.0279	0.0379	0.0505	0.064	0.0794			306.1	0.6719	0.6737	0.6737	0.6755	0.677
316.2	0.0271	0.0369	0.0492	0.0625	0.0777			306.2	0.6635	0.6655	0.6658	0.6684	0.6702
316.3	0.0261	0.0359	0.0479	0.061	0.0761			306.3	0.6557	0.658	0.6586	0.6617	0.6632
316.4	0.0253	0.0346	0.0466	0.0592	0.0739			306.4	0.6483	0.6508	0.6519	0.6556	0.6568
316.5	0.0248	0.0339	0.0458	0.0583	0.0727			306.5	0.6392	0.6423	0.6442	0.6484	0.6495
316.6	0.0241	0.033	0.0446	0.0567	0.0709			306.6	0.628	0.6313	0.634	0.6383	0.6405
316.7	0.023	0.0319	0.0432	0.055	0.0691			306.7	0.6182	0.6222	0.6256	0.6297	0.6324
316.8	0.022	0.0306	0.0417	0.0536	0.0674			306.8	0.6092	0.6136	0.6167	0.6218	0.6247
316.9	0.0216	0.0299	0.0406	0.052	0.0658			306.9	0.6	0.6045	0.6084	0.6136	0.6164
317	0.0207	0.0291	0.0396	0.0508	0.0644			307	0.5917	0.5967	0.6012	0.6069	0.6102
317.1	0.0203	0.0284	0.0387	0.0497	0.0629			307.1	0.5845	0.5896	0.5946	0.6007	0.6042
317.2	0.0195	0.0275	0.0374	0.0484	0.0612			307.2	0.5774	0.5829	0.5878	0.5943	0.5976
317.3	0.0191	0.0267	0.0365	0.0471	0.0601			307.3	0.5689	0.5744	0.5799	0.5865	0.5905
317.4	0.0187	0.026	0.0358	0.0463	0.0591			307.4	0.5577	0.5645	0.5704	0.5776	0.5819
317.5	0.0182	0.0251	0.035	0.0453	0.0573			307.5	0.5493	0.5556	0.5619	0.5697	0.574
317.6	0.0171	0.0242	0.0335	0.0436	0.0554			307.6	0.5419	0.5484	0.5552	0.5627	0.5676
317.7	0.0163	0.023	0.0319	0.0415	0.053			307.7	0.5331	0.5402	0.5474	0.5559	0.5605
317.8	0.0156	0.0219	0.0309	0.0403	0.0517			307.8	0.5252	0.5328	0.5406	0.5487	0.5546
317.9	0.0151	0.0214	0.0302	0.0391	0.0505			307.9	0.5189	0.5267	0.5343	0.5432	0.5489
318	0.0143	0.0208	0.0291	0.0383	0.0494			308	0.5118	0.5201	0.5285	0.537	0.5428
318.1	0.014	0.0204	0.0285	0.0375	0.0485			308.1	0.5039	0.5122	0.5207	0.53	0.5366
318.2	0.0137	0.0196	0.0277	0.0365	0.0472			308.2	0.4935	0.5027	0.5114	0.5214	0.5275
318.3	0.0131	0.0188	0.0266	0.0353	0.0457			308.3	0.4844	0.494	0.5032	0.5131	0.5195
318.4	0.0125	0.0184	0.026	0.0344	0.0446			308.4	0.4769	0.4864	0.4962	0.5063	0.5133
318.5	0.0123	0.018	0.0251	0.0334	0.0434			308.5	0.4684	0.4781	0.4886	0.4991	0.5064
318.6	0.0119	0.0173	0.0244	0.0324	0.0422			308.6	0.4608	0.4711	0.4816	0.4924	0.4998
318.7	0.0111	0.0164	0.0237	0.0315	0.0412			308.7	0.4544	0.4648	0.4754	0.4864	0.4941
318.8	0.0109	0.0162	0.0232	0.031	0.0408			308.8	0.4478	0.4582	0.4694	0.4807	0.4887
318.9	0.0105	0.0156	0.0225	0.0302	0.0396			308.9	0.4397	0.4508	0.4621	0.4738	0.4821
319	0.0103	0.0153	0.022	0.0294	0.0384			309	0.4307	0.442	0.4541	0.4655	0.4734
319.1	0.0098	0.0145	0.0212	0.0283	0.0369			309.1	0.4225	0.434	0.4465	0.458	0.467
319.2	0.0092	0.0138	0.0202	0.0274	0.0361			309.2	0.4155	0.4271	0.4398	0.4521	0.4607
319.3	0.0088	0.0134	0.0199	0.0266	0.035			309.3	0.4075	0.4197	0.4325	0.4452	0.4543
319.4	0.0088	0.0132	0.0193	0.0259	0.0343			309.4	0.4002	0.4125	0.4251	0.4385	0.4471
319.5	0.0084	0.013	0.0189	0.0252	0.0333			309.5	0.3942	0.4067	0.4202	0.4331	0.4427
319.6	0.0079	0.0122	0.0181	0.0244	0.0325			309.6	0.3876	0.4004	0.4141	0.4272	0.4363
319.7	0.0079	0.0118	0.0176	0.0239	0.0318			309.7	0.3801	0.3933	0.4072	0.4206	0.4301
319.8	0.0076	0.0116	0.0172	0.0235	0.0309			309.8	0.3712	0.3843	0.3984	0.4123	0.422
319.9	0.0074	0.0115	0.0169	0.0227	0.0302			309.9	0.3552	0.3689	0.3838	0.3979	0.4082
320	0.007	0.0111	0.0162	0.0221	0.0294			310	0.3482	0.3619	0.3767	0.3913	0.402
320.1	0.0067	0.0104	0.0156	0.0213	0.0284			310.1	0.3414	0.3557	0.3708	0.3854	0.3959
320.2	0.0067	0.0104	0.0155	0.0211	0.0282			310.2	0.3361	0.3501	0.3654	0.3804	0.3914
320.3	0.0065	0.0098	0.0149	0.0204	0.0276			310.3	0.3303	0.3446	0.3597	0.375	0.386
320.4	0.0067	0.01	0.0148	0.0201	0.0271			310.4	0.3234	0.3378	0.3536	0.3687	0.3797
320.5	0.0062	0.0099	0.0142	0.0194	0.0263			310.5	0.3149	0.3298	0.3457	0.3609	0.3722
320.6	0.006	0.0094	0.0139	0.0192	0.0258			310.6	0.3087	0.323	0.3395	0.3548	0.3663
320.7	0.0056	0.0088	0.0135	0.0186	0.0247			310.7	0.3027	0.3173	0.3336	0.3492	0.3608
320.8	0.0053	0.0083	0.0127	0.0177	0.0239			310.8	0.2966	0.3116	0.3279	0.3437	0.3554
320.9	0.005	0.0081	0.0122	0.0173	0.0234			310.9	0.2906	0.3058	0.3223	0.3381	0.3498
321	0.0047	0.0073	0.0115	0.0162	0.0224			311	0.2859	0.3008	0.3177	0.3335	0.3453
321.1	0.0042	0.0069	0.0106	0.0155	0.0209			311.1	0.2812	0.296	0.3127	0.329	0.341
321.2	0.0046	0.0072	0.0109	0.0154	0.0209			311.2	0.2754	0.2902	0.3071	0.3235	0.3355
321.3	0.0041	0.0067	0.0104	0.0148	0.0205			311.3	0.2678	0.2831	0.3002	0.3166	0.3286
321.4	0.0037	0.0063	0.0101	0.0144	0.0197			311.4	0.2619	0.277	0.294	0.3109	0.3231
321.5	0.0036	0.0061	0.0093	0.0133	0.0185			311.5	0.2559	0.2714	0.2886	0.305	0.3175
321.6	0.0033	0.0059	0.0089	0.0128	0.0179			311.6	0.2506	0.2655	0.283	0.2995	0.3119
321.7	0.0033	0.0056	0.0088	0.0125	0.0178			311.7	0.245	0.2601	0.278	0.2945	0.3068
321.8	0.003	0.0052	0.0082	0.0121	0.0168			311.8	0.2406	0.2557	0.2733	0.29	0.3028
321.9	0.0032	0.0051	0.0085	0.0122	0.0166			311.9	0.2363	0.2515	0.269	0.2857	0.298
322	0.0028	0.0051	0.0082	0.0116	0.0161			312	0.2307	0.246	0.2638	0.2805	0.2932
322.1	0.0025	0.0047	0.0074	0.0113	0.0159			312.1	0.2243	0.2399	0.2576	0.2742	0.287
322.2	0.0026	0.0047	0.0073	0.0111	0.0154			312.2	0.2193	0.2348	0.2522	0.2693	0.2818
322.3	0.0025	0.0043	0.0071	0.0106	0.015			312.3	0.2144	0.2298	0.2477	0.2645	0.2773
322.4	0.0022	0.004	0.0071	0.01	0.014			312.4	0.2095	0.2248	0.2423	0.2594	0.2719
322.5	0.0021	0.004	0.0067	0.0098	0.0142			312.5	0.2047	0.2203	0.2376	0.2548	0.2678
322.6	0.0021	0.004	0.0067	0.0096	0.0136			312.6	0.201	0.2163	0.2338	0.2508	0.2635
322.7	0.0018	0.0039	0.0061	0.0092	0.0134			312.7	0.1967	0.2119	0.2298	0.2464	0.2592
322.8	0.0018	0.0037	0.0064	0.0089	0.013			312.8	0.1921	0.2074	0.225	0.2417	0.2548
322.9	0.0018	0.0034	0.0059	0.0085	0.0124			312.9	0.1863	0.2013	0.2189	0.236	0.2488
323	0.0019	0.0033	0.006	0.0085	0.0122			313	0.1814	0.1964	0.2139	0.231	0.2438
323.1	0.002	0.0034	0.0057	0.0083	0.0119			313.1	0.177	0.1919	0.2095	0.2262	0.2393
323.2	0.0016	0.0033	0.0053	0.0081	0.0113			313.2	0.1724	0.1873	0.2048	0.2217	0.2345
323.3	0.0016	0.0033	0.0054	0.008	0.0112			313.3	0.1685	0.1834	0.2007	0.2176	0.2305
323.4	0.0014	0.0028	0.0053	0.0076	0.0108			313.4	0.1652	0.18	0.1973	0.2139	0.227
323.5	0.0015	0.003	0.0052	0.0076	0.0107			313.5	0.1619	0.1764	0.194	0.2103	0.2235
323.6	0.0013	0.003	0.0049	0.0071	0.0106			313.6	0.1576	0.1725	0.1895	0.2062	0.2192
323.7	0.0016	0.0029	0.005	0.0075	0.0105			313.7	0.1531	0.1676	0.1846	0.201	0.2141
323.8	0.0015	0.0027	0.0049	0.0067	0.0101			313.8	0.1459	0.1602	0.1769	0.1934	0.2062
323.9	0.001	0.0023	0.0043	0.0062	0.0093			313.9	0.1426	0.1564	0.1733	0.1897	0.2022
324	0.0012	0.0023	0.0046	0.0068	0.0095			314	0.1393	0.153	0.1698	0.1859	0.1984
324.1	0.001	0.0023	0.0041	0.0063	0.0094			314.1	0.1366	0.1501	0.1668	0.1831	0.1955
324.2	0.0007	0.0021	0.0037	0.0057	0.0087			314.2	0.1337	0.1476	0.1641	0.1803	0.1928
324.3	0.0008	0.0019	0.0038	0.0059	0.0085			314.3	0.1306	0.1441	0.1606	0.1765	0.1889
324.4	0.0009	0.0021	0.0037	0.0055	0.0082			314.4	0.1269	0.1402	0.1564	0.1721	0.1845
324.5	0.0008	0.002	0.0034	0.0053	0.008			314.5	0.1231	0.1362	0.1523	0.1679	0.1803
324.6	0.0009	0.0017	0.0034	0.0054	0.0077			314.6	0.1202	0.1332	0.1491	0.1648	0.1771
324.7	0.0004	0.0017	0.0031	0.0048	0.0072			314.7	0.1169	0.1298	0.1457	0.1609	0.1735
324.8	0.0008	0.0013	0.0031	0.0047	0.0073			314.8	0.1143	0.127	0.1428	0.1581	0.1703
324.9	0.0007	0.0018	0.0032	0.0048	0.0072			314.9	0.1118	0.1246	0.1399	0.1555	0.1677
325	0.0006	0.0018	0.0033	0.0044	0.0073			315	0.1099	0.1221	0.1375	0.1524	0.1648
325.1	0.0005	0.0018	0.0027	0.0044	0.0068			315.1	0.1069	0.1192	0.1345	0.1494	0.1617
325.2	0.0006	0.0014	0.0028	0.0042	0.0067			315.2	0.1036	0.1156	0.1312	0.1458	0.158
325.3	0.0004	0.0011	0.0024	0.0039	0.006			315.3	0.101	0.113	0.1279	0.1425	0.1546
325.4	0.0002	0.0012	0.0024	0.0037	0.0057			315.4	0.0986	0.1102	0.125	0.1397	0.1515
325.5	0.0004	0.0015	0.0023	0.0034	0.0056			315.5	0.0959	0.1075	0.1221	0.1363	0.1483
325.6	0.0004	0.0015	0.0025	0.0035	0.0056			315.6	0.0938	0.1055	0.1197	0.1341	0.1458
325.7	0.0003	0.0011	0.002	0.0034	0.0053			315.7	0.0917	0.1033	0.1176	0.1317	0.1433
325.8	0.0003	0.001	0.0022	0.0036	0.0055			315.8	0.0895	0.1009	0.1151	0.1292	0.1408
325.9	0	0.0009	0.0021	0.0034	0.0049			315.9	0.0871	0.0984	0.1126	0.1263	0.1377
326	0.0001	0.0007	0.0019	0.0031	0.0047			316	0.0845	0.0955	0.1093	0.123	0.1342
326.1	0.0001	0.0008	0.0019	0.0028	0.0044			316.1	0.0821	0.093	0.1062	0.12	0.131
326.2	0.0003	0.0008	0.0021	0.0028	0.0046			316.2	0.0801	0.0906	0.1037	0.1172	0.1283
326.3	-0.0001	0.0005	0.0017	0.0025	0.0042			316.3	0.0777	0.0881	0.1013	0.1146	0.1254
326.4	0	0.0007	0.0017	0.0027	0.004			316.4	0.0758	0.0863	0.0992	0.1121	0.1232
326.5	0	0.001	0.0019	0.0026	0.0042			316.5	0.0741	0.0843	0.0973	0.1102	0.1209
326.6	0.0001	0.0004	0.002	0.0027	0.0043			316.6	0.0727	0.0825	0.0952	0.1081	0.1189
326.7	0	0.0004	0.0016	0.0024	0.0038			316.7	0.0706	0.0804	0.0928	0.1058	0.1163
326.8	-0.0004	0.0004	0.0013	0.0021	0.0034			316.8	0.0685	0.0782	0.0903	0.1029	0.1133
326.9	-0.0003	0.0006	0.0012	0.0024	0.0036			316.9	0.0668	0.0763	0.0886	0.1006	0.111
327	-0.0002	0.0003	0.0013	0.0021	0.0036			317	0.0651	0.0746	0.0866	0.0986	0.1088
327.1	-0.0004	0.0002	0.0009	0.0018	0.0032			317.1	0.0636	0.0726	0.0846	0.0964	0.1064
327.2	0	0.0003	0.0012	0.002	0.003			317.2	0.062	0.071	0.0826	0.0945	0.1046
327.3	0.0001	0.0005	0.0012	0.0021	0.0035			317.3	0.0608	0.0698	0.0814	0.0929	0.1029
327.4	-0.0003	0.0004	0.0013	0.0016	0.003			317.4	0.0597	0.0684	0.0798	0.0913	0.1014
327.5	-0.0002	0	0.0011	0.0018	0.0029			317.5	0.0583	0.0668	0.0779	0.0894	0.0991
327.6	-0.0004	0.0004	0.0011	0.002	0.003			317.6	0.0562	0.0646	0.0756	0.0868	0.0964
327.7	-0.0002	0.0003	0.0011	0.0018	0.003			317.7	0.0533	0.0615	0.0721	0.0831	0.0924
327.8	-0.0007	0.0001	0.0007	0.0013	0.0025			317.8	0.0518	0.0598	0.0704	0.0811	0.0903
327.9	-0.0003	0.0003	0.0006	0.0013	0.0028			317.9	0.0504	0.0585	0.0687	0.0793	0.0882
328	-0.0004	0	0.0008	0.0013	0.0027			318	0.0494	0.0575	0.0673	0.078	0.0869
328.1	-0.0002	0.0004	0.001	0.0015	0.0029			318.1	0.0484	0.0561	0.0659	0.0762	0.0852
328.2	-0.0005	0.0002	0.0007	0.0013	0.0023			318.2	0.0471	0.0546	0.0647	0.0747	0.0835
328.3	-0.0004	0	0.0006	0.0013	0.0022			318.3	0.0457	0.0531	0.0627	0.0725	0.0812
328.4	-0.0006	-0.0004	0.0001	0.0008	0.0018			318.4	0.0445	0.0517	0.0612	0.071	0.0794
328.5	-0.0001	0.0002	0.0005	0.0014	0.0028			318.5	0.0432	0.0504	0.0598	0.0692	0.0777
328.6	-0.0004	0.0002	0.0003	0.0009	0.0018			318.6	0.0424	0.0492	0.0584	0.0679	0.0764
328.7	-0.0008	-0.0002	0.0004	0.0011	0.002			318.7	0.0414	0.048	0.057	0.0664	0.0747
328.8	-0.0001	0	0.0006	0.0012	0.0017			318.8	0.0405	0.0471	0.0559	0.0654	0.0735
328.9	-0.0004	0.0002	0.0004	0.0009	0.002			318.9	0.0395	0.0462	0.0549	0.064	0.0721
329	-0.0004	0.0001	0.0004	0.001	0.0016			319	0.0384	0.045	0.0535	0.0624	0.0703
329.1	-0.0005	-0.0003	0.0003	0.0007	0.0015			319.1	0.037	0.0433	0.0516	0.0606	0.0684
329.2	-0.0004	-0.0001	0.0003	0.0009	0.0017			319.2	0.0364	0.0425	0.0509	0.0594	0.067
329.3	-0.0008	-0.0002	0.0001	0.0005	0.0013			319.3	0.0351	0.0411	0.0491	0.0578	0.0652
329.4	-0.0006	-0.0004	0	0.0006	0.0013			319.4	0.0345	0.0403	0.0482	0.0566	0.064
329.5	-0.0004	-0.0001	0.0002	0.0006	0.0015			319.5	0.0335	0.0395	0.047	0.0554	0.0625
329.6	-0.0004	-0.0001	0.0001	0.0004	0.0016			319.6	0.0328	0.0384	0.0461	0.0541	0.0614
329.7	-0.0004	-0.0001	0	0.0005	0.0015			319.7	0.0323	0.0377	0.0453	0.0534	0.0604
329.8	-0.0007	-0.0004	0.0002	0.0003	0.0009			319.8	0.0313	0.0368	0.0443	0.0521	0.0592
329.9	-0.0003	-0.0001	0.0004	0.0004	0.001			319.9	0.0306	0.036	0.0431	0.0507	0.0576
330	-0.0003	0.0002	0.0003	0.0004	0.0011			320	0.0297	0.0351	0.042	0.0497	0.0564
330.1	-0.0004	-0.0004	-0.0001	0.0004	0.0011			320.1	0.0292	0.0342	0.041	0.0486	0.0551
330.2	-0.0006	-0.0004	-0.0003	0.0004	0.001			320.2	0.0284	0.0334	0.0402	0.0477	0.054
330.3	-0.0004	-0.0002	0.0003	0.0003	0.0012			320.3	0.0275	0.0323	0.0391	0.0464	0.0527
330.4	-0.0005	-0.0002	-0.0002	0.0001	0.0006			320.4	0.027	0.032	0.0386	0.0456	0.052
330.5	-0.0004	-0.0002	0.0001	0.0004	0.001			320.5	0.0266	0.0316	0.0381	0.0449	0.0511
330.6	-0.0005	0	-0.0001	0.0004	0.0009			320.6	0.0259	0.0305	0.037	0.0438	0.0498
330.7	-0.0009	-0.0004	-0.0003	0	0.0002			320.7	0.0255	0.0299	0.0363	0.0429	0.0488
330.8	-0.0004	-0.0002	0.0001	0.0007	0.0007			320.8	0.0245	0.0291	0.0349	0.0418	0.0476
330.9	-0.0004	-0.0005	-0.0001	0	0.0009			320.9	0.0242	0.0285	0.0345	0.0411	0.0469
331	-0.0005	-0.0002	0.0001	-0.0001	0.0008			321	0.0226	0.0271	0.0329	0.0392	0.0447
331.1	-0.0006	-0.0004	-0.0002	0.0002	0.0007			321.1	0.0219	0.0264	0.0316	0.0379	0.0433
331.2	-0.0005	-0.0002	-0.0002	-0.0001	0.0005			321.2	0.0213	0.0259	0.031	0.0374	0.0427
331.3	-0.0006	-0.0003	0	0.0003	0.0006			321.3	0.0213	0.0251	0.0303	0.0365	0.0423
331.4	-0.0006	-0.0004	0.0001	-0.0001	0.0004			321.4	0.0203	0.0248	0.0297	0.0356	0.0411
331.5	-0.0006	-0.0002	0	-0.0002	0.0005			321.5	0.0194	0.0234	0.0281	0.034	0.0391
331.6	-0.0005	-0.0004	-0.0001	0	0.0004			321.6	0.019	0.0228	0.0276	0.0333	0.0385
331.7	-0.0006	-0.0002	0	0.0002	0.0007			321.7	0.0185	0.0223	0.027	0.0325	0.0374
331.8	-0.0007	-0.0005	-0.0004	-0.0001	0.0002			321.8	0.018	0.0216	0.0263	0.0318	0.0366
331.9	-0.0006	-0.0004	-0.0001	0.0002	0.0005			321.9	0.018	0.0216	0.0259	0.031	0.0361
332	-0.0004	-0.0004	0.0001	-0.0001	0.0004			322	0.0173	0.0207	0.0251	0.0304	0.0354
332.1	-0.0005	-0.0005	-0.0002	-0.0002	-0.0001			322.1	0.0172	0.0207	0.025	0.0302	0.0347
332.2	-0.0006	-0.0005	-0.0004	-0.0001	0.0003			322.2	0.0163	0.0197	0.024	0.0291	0.0336
332.3	-0.0004	-0.0004	-0.0003	-0.0002	0.0003			322.3	0.0161	0.0192	0.0236	0.0288	0.0329
332.4	-0.0007	-0.0004	-0.0002	-0.0002	0			322.4	0.0155	0.0188	0.0229	0.0277	0.0321
332.5	-0.0007	-0.0004	-0.0003	0	0.0001			322.5	0.015	0.0182	0.0224	0.0271	0.0312
332.6	-0.0008	-0.0005	-0.0005	-0.0002	-0.0004			322.6	0.0146	0.0181	0.022	0.0267	0.0306
332.7	-0.0007	-0.0006	-0.0004	-0.0004	-0.0002			322.7	0.0146	0.0178	0.0215	0.026	0.03
332.8	-0.0006	-0.0009	-0.0005	-0.0004	-0.0003			322.8	0.014	0.017	0.0207	0.0253	0.0294
332.9	-0.0006	-0.0004	-0.0003	-0.0004	-0.0003			322.9	0.0141	0.0167	0.0206	0.025	0.029
333	-0.0004	-0.0004	-0.0003	-0.0004	0.0002			323	0.0135	0.0163	0.0199	0.0242	0.0283
333.1	-0.0009	-0.0005	-0.0004	-0.0004	0.0002			323.1	0.0133	0.0159	0.0194	0.0239	0.0276
333.2	-0.001	-0.0007	-0.0002	-0.0004	-0.0002			323.2	0.0131	0.0159	0.0191	0.0234	0.0272
333.3	-0.0006	-0.0004	-0.0006	-0.0002	0.0001			323.3	0.0123	0.0151	0.0184	0.0227	0.0262
333.4	-0.0006	-0.0005	-0.0002	-0.0005	-0.0003			323.4	0.0121	0.0149	0.0182	0.0223	0.0258
333.5	-0.0007	-0.0006	-0.0006	-0.0004	-0.0003			323.5	0.0122	0.0147	0.018	0.022	0.0254
333.6	-0.0008	-0.0007	-0.0005	-0.0008	-0.0004			323.6	0.0121	0.0147	0.0178	0.0218	0.0251
333.7	-0.0008	-0.0005	-0.0002	-0.0002	-0.0003			323.7	0.0119	0.0144	0.0176	0.0213	0.0248
333.8	-0.0004	-0.0004	-0.0004	0	0			323.8	0.0113	0.0135	0.0166	0.0205	0.0238
333.9	-0.001	-0.0005	-0.0004	-0.0006	-0.0008			323.9	0.0108	0.0135	0.0164	0.0199	0.0233
334	-0.0008	-0.0008	-0.0007	-0.0004	-0.0003			324	0.0106	0.0131	0.0158	0.0194	0.0224
334.1	-0.0008	-0.0009	-0.0004	-0.0004	0			324.1	0.0108	0.0128	0.0156	0.0195	0.0225
334.2	-0.0004	-0.0008	-0.0004	-0.0003	-0.0001			324.2	0.0105	0.0126	0.0156	0.0188	0.0219
334.3	-0.0009	-0.0006	-0.0005	-0.0005	-0.0001			324.3	0.01	0.0122	0.0149	0.0184	0.0216
334.4	-0.0004	-0.0004	-0.0005	-0.0003	-0.0003			324.4	0.0102	0.0123	0.0151	0.0183	0.0213
334.5	-0.0005	-0.0006	-0.0004	-0.0005	-0.0004			324.5	0.0098	0.0121	0.0147	0.0179	0.0208
334.6	-0.0008	-0.0006	-0.0004	-0.0006	-0.0004			324.6	0.0095	0.0117	0.0141	0.0175	0.0204
334.7	-0.0006	-0.0004	-0.0005	-0.0005	-0.0003			324.7	0.0095	0.0112	0.0136	0.0169	0.0198
334.8	-0.0007	-0.0006	-0.0004	-0.0004	-0.0002			324.8	0.0088	0.0111	0.0135	0.0165	0.0195
334.9	-0.0007	-0.0005	-0.0004	-0.0005	-0.0003			324.9	0.0092	0.0111	0.0131	0.0165	0.0189
335	-0.0007	-0.0004	-0.0004	-0.0006	-0.0007			325	0.0082	0.0106	0.013	0.0157	0.0183
335.1	-0.0004	-0.0003	-0.0003	-0.0004	-0.0003			325.1	0.0084	0.0106	0.013	0.0155	0.0184
335.2	-0.0004	-0.0006	-0.0006	-0.0006	-0.0006			325.2	0.0082	0.0103	0.0125	0.0155	0.0182
335.3	-0.0006	-0.0005	-0.0007	-0.0007	-0.0004			325.3	0.0077	0.0095	0.0117	0.0145	0.0171
335.4	-0.001	-0.0004	-0.0008	-0.0009	-0.0004			325.4	0.0075	0.0092	0.0114	0.014	0.0165
335.5	-0.0007	-0.0004	-0.0006	-0.0005	-0.0004			325.5	0.0076	0.0095	0.0114	0.0141	0.0165
335.6	-0.0008	-0.0007	-0.0006	-0.0007	-0.0004			325.6	0.0074	0.0091	0.0111	0.0136	0.0161
335.7	-0.0007	-0.0007	-0.0005	-0.0007	-0.0004			325.7	0.0074	0.009	0.0111	0.0135	0.0156
335.8	-0.0008	-0.0006	-0.0006	-0.0004	-0.0002			325.8	0.007	0.0088	0.0107	0.0133	0.0154
335.9	-0.0007	-0.0005	-0.0005	-0.0007	-0.0004			325.9	0.007	0.0086	0.0105	0.013	0.0154
336	-0.0009	-0.0007	-0.0006	-0.0006	-0.0005			326	0.0068	0.0085	0.0101	0.0125	0.0147
336.1	-0.0012	-0.0009	-0.0008	-0.0011	-0.0005			326.1	0.0063	0.0086	0.0098	0.0122	0.0143
336.2	-0.0007	-0.0005	-0.0008	-0.0008	-0.0004			326.2	0.0065	0.008	0.0098	0.012	0.0142
336.3	-0.001	-0.0006	-0.0005	-0.0008	-0.0005			326.3	0.0064	0.008	0.0098	0.0118	0.0138
336.4	-0.0005	-0.0003	-0.0004	-0.0006	-0.0004			326.4	0.0064	0.008	0.0095	0.0118	0.0139
336.5	-0.0008	-0.0004	-0.0004	-0.0007	-0.0004			326.5	0.0063	0.0081	0.0095	0.0117	0.0135
336.6	-0.0007	-0.0006	-0.0004	-0.0006	-0.0003			326.6	0.0062	0.0076	0.0092	0.0113	0.0131
336.7	-0.001	-0.0009	-0.0008	-0.001	-0.001			326.7	0.0059	0.0075	0.0091	0.0111	0.0129
336.8	-0.0005	-0.0006	-0.0004	-0.0008	-0.0003			326.8	0.0062	0.0073	0.0089	0.0112	0.0133
336.9	-0.0006	-0.0006	-0.0007	-0.0008	-0.0004			326.9	0.0059	0.0071	0.0084	0.0108	0.0124
337	-0.0007	-0.0008	-0.0006	-0.0008	-0.0006			327	0.0054	0.0066	0.0083	0.01	0.0119
337.1	-0.001	-0.0008	-0.0008	-0.0012	-0.0006			327.1	0.0057	0.007	0.0082	0.01	0.0119
337.2	-0.0007	-0.0006	-0.0006	-0.0009	-0.0008			327.2	0.0056	0.0067	0.0081	0.0101	0.0117
337.3	-0.0009	-0.0006	-0.0006	-0.0009	-0.0009			327.3	0.005	0.0066	0.0079	0.0096	0.0114
337.4	-0.0007	-0.0005	-0.0006	-0.0009	-0.0006			327.4	0.0052	0.0065	0.0078	0.0096	0.0114
337.5	-0.0008	-0.0007	-0.0008	-0.0006	-0.0008			327.5	0.0052	0.0064	0.008	0.0096	0.0109
337.6	-0.0012	-0.0009	-0.001	-0.0011	-0.001			327.6	0.0052	0.0062	0.0075	0.0093	0.0108
337.7	-0.0007	-0.0003	-0.0004	-0.0006	-0.0007			327.7	0.0054	0.0062	0.0076	0.0093	0.0105
337.8	-0.001	-0.0007	-0.0005	-0.0007	-0.0009			327.8	0.0049	0.0059	0.0072	0.0088	0.0102
337.9	-0.0008	-0.0007	-0.0005	-0.0006	-0.0006			327.9	0.0046	0.0055	0.0068	0.0085	0.0097
338	-0.0005	-0.0005	-0.0006	-0.0006	-0.0004			328	0.0047	0.0059	0.0069	0.0086	0.0099
338.1	-0.0008	-0.0006	-0.0007	-0.0011	-0.0006			328.1	0.0045	0.0055	0.0068	0.0083	0.0099
338.2	-0.0009	-0.0008	-0.0008	-0.0011	-0.0008			328.2	0.0046	0.0056	0.0067	0.0084	0.0095
338.3	-0.0004	-0.0003	-0.0004	-0.0006	-0.0003			328.3	0.0041	0.0055	0.0066	0.008	0.0094
338.4	-0.0007	-0.0007	-0.0008	-0.0013	-0.0009			328.4	0.0044	0.0058	0.0066	0.0081	0.0091
338.5	-0.0004	-0.0005	-0.0004	-0.0009	-0.0007			328.5	0.0043	0.0055	0.0065	0.008	0.0093
338.6	-0.0011	-0.0005	-0.0009	-0.0013	-0.0011			328.6	0.0041	0.0052	0.0063	0.0077	0.0089
338.7	-0.0008	-0.0004	-0.0005	-0.0007	-0.0006			328.7	0.0042	0.0051	0.0062	0.0074	0.0088
338.8	-0.0007	-0.0007	-0.0007	-0.0008	-0.0007			328.8	0.0043	0.005	0.0061	0.0077	0.0086
338.9	-0.001	-0.0007	-0.0011	-0.0008	-0.001			328.9	0.004	0.0048	0.0059	0.0071	0.0083
339	-0.0007	-0.0007	-0.0006	-0.0007	-0.0006			329	0.004	0.0049	0.0059	0.0071	0.0083
339.1	-0.0006	-0.0007	-0.0005	-0.0007	-0.0007			329.1	0.004	0.0046	0.0057	0.0072	0.0081
339.2	-0.0007	-0.0006	-0.0007	-0.0007	-0.0007			329.2	0.0039	0.005	0.0056	0.0071	0.0078
339.3	-0.0009	-0.0008	-0.0009	-0.0012	-0.0013			329.3	0.0037	0.0048	0.0055	0.0065	0.0074
339.4	-0.0011	-0.0006	-0.0008	-0.001	-0.0012			329.4	0.0038	0.0045	0.0051	0.0065	0.0075
339.5	-0.0011	-0.0012	-0.0012	-0.0013	-0.0008			329.5	0.0039	0.0045	0.0051	0.0065	0.0077
339.6	-0.0006	-0.0006	-0.0005	-0.001	-0.0009			329.6	0.0037	0.0045	0.005	0.0064	0.0075
339.7	-0.0008	-0.0003	-0.0005	-0.0007	-0.0007			329.7	0.0038	0.0046	0.0052	0.0063	0.0074
339.8	-0.0009	-0.0007	-0.0008	-0.0009	-0.0009			329.8	0.0037	0.0045	0.0051	0.0062	0.0073
339.9	-0.0008	-0.0007	-0.0006	-0.001	-0.0007			329.9	0.0034	0.0043	0.0048	0.0061	0.0074
340	-0.0006	-0.0006	-0.0005	-0.0009	-0.0007			330	0.0036	0.0043	0.0051	0.006	0.0071
340.1	-0.0009	-0.0006	-0.001	-0.001	-0.0008			330.1	0.0032	0.0042	0.0048	0.0057	0.0065
340.2	-0.0005	-0.0009	-0.0007	-0.0008	-0.0007			330.2	0.0037	0.0043	0.005	0.0059	0.0067
340.3	-0.0007	-0.0009	-0.0009	-0.0012	-0.001			330.3	0.0033	0.0038	0.0045	0.0055	0.0065
340.4	-0.0006	-0.0005	-0.0008	-0.0007	-0.0008			330.4	0.0032	0.0037	0.0043	0.0052	0.0062
340.5	-0.0009	-0.0008	-0.0009	-0.0012	-0.0007			330.5	0.0032	0.0038	0.0041	0.0051	0.0061
340.6	-0.0009	-0.0006	-0.0009	-0.0009	-0.0008			330.6	0.0031	0.0035	0.0043	0.005	0.006
340.7	-0.001	-0.0007	-0.0008	-0.001	-0.0011			330.7	0.0032	0.0039	0.0041	0.0051	0.0061
340.8	-0.0008	-0.0008	-0.0006	-0.0012	-0.0011			330.8	0.0032	0.0036	0.0046	0.0052	0.006
340.9	-0.0006	-0.0008	-0.0008	-0.001	-0.001			330.9	0.0032	0.0038	0.0042	0.0051	0.0059
341	-0.0012	-0.0012	-0.0012	-0.0013	-0.0013			331	0.0029	0.0037	0.004	0.005	0.006
341.1	-0.0008	-0.0008	-0.0007	-0.001	-0.0007			331.1	0.0029	0.0034	0.0039	0.005	0.0054
341.2	-0.0012	-0.0008	-0.0008	-0.0014	-0.001			331.2	0.0029	0.0035	0.0042	0.005	0.0055
341.3	-0.0008	-0.0009	-0.0011	-0.0012	-0.0012			331.3	0.0028	0.0036	0.004	0.0046	0.0055
341.4	-0.0006	-0.0006	-0.0006	-0.0012	-0.001			331.4	0.0029	0.0034	0.0038	0.0045	0.0054
341.5	-0.0007	-0.0008	-0.0011	-0.0011	-0.001			331.5	0.0029	0.0034	0.0036	0.0045	0.0055
341.6	-0.001	-0.0011	-0.0004	-0.0012	-0.0012			331.6	0.0029	0.0036	0.0041	0.0045	0.0052
341.7	-0.0011	-0.0011	-0.0012	-0.0013	-0.0013			331.7	0.0027	0.0032	0.0038	0.0043	0.0052
341.8	-0.0011	-0.0008	-0.001	-0.0013	-0.0012			331.8	0.0028	0.0033	0.0037	0.0044	0.0053
341.9	-0.0007	-0.0008	-0.0007	-0.0012	-0.0011			331.9	0.0026	0.0035	0.0038	0.0045	0.0051
342	-0.0007	-0.0008	-0.0009	-0.0009	-0.0012			332	0.0028	0.0034	0.0038	0.0043	0.0051
342.1	-0.0011	-0.0008	-0.0011	-0.0013	-0.001			332.1	0.0026	0.0032	0.0038	0.0041	0.005
342.2	-0.0007	-0.0008	-0.0008	-0.0012	-0.0011			332.2	0.0026	0.0031	0.0035	0.0041	0.0047
342.3	-0.0008	-0.0006	-0.0009	-0.0012	-0.001			332.3	0.0025	0.0031	0.0035	0.0041	0.0049
342.4	-0.0006	-0.0007	-0.0007	-0.0008	-0.0007			332.4	0.0028	0.0035	0.0034	0.0041	0.005
342.5	-0.0008	-0.0007	-0.0008	-0.0013	-0.0014			332.5	0.0024	0.0031	0.0033	0.0039	0.0046
342.6	-0.0007	-0.0007	-0.0009	-0.0011	-0.0013			332.6	0.0022	0.0025	0.0031	0.0039	0.0044
342.7	-0.001	-0.0009	-0.0009	-0.0015	-0.0012			332.7	0.0022	0.003	0.0032	0.0036	0.0041
342.8	-0.0008	-0.0007	-0.0007	-0.0012	-0.0012			332.8	0.0021	0.0026	0.0029	0.0034	0.0041
342.9	-0.0011	-0.0012	-0.0011	-0.0015	-0.0015			332.9	0.0022	0.0029	0.0031	0.0037	0.0041
343	-0.0008	-0.0008	-0.001	-0.0012	-0.0011			333	0.0022	0.0028	0.0032	0.0038	0.0041
343.1	-0.0008	-0.0011	-0.0007	-0.0012	-0.0014			333.1	0.0024	0.0026	0.0031	0.0039	0.0041
343.2	-0.0011	-0.0007	-0.0008	-0.001	-0.0014			333.2	0.0024	0.0029	0.003	0.0038	0.0041
343.3	-0.0009	-0.0006	-0.0009	-0.001	-0.0013			333.3	0.0023	0.0026	0.003	0.0036	0.0039
343.4	-0.0012	-0.0011	-0.001	-0.0014	-0.001			333.4	0.0023	0.0027	0.0031	0.0033	0.0039
343.5	-0.0006	-0.0004	-0.0004	-0.0011	-0.0012			333.5	0.0023	0.0027	0.0031	0.0038	0.004
343.6	-0.0006	-0.0005	-0.0007	-0.0005	-0.0011			333.6	0.0022	0.0026	0.0029	0.0035	0.0037
343.7	-0.0006	-0.0005	-0.0008	-0.0009	-0.0009			333.7	0.0022	0.0028	0.0031	0.0039	0.0039
343.8	-0.001	-0.0006	-0.0009	-0.0013	-0.0013			333.8	0.0024	0.0026	0.0028	0.0035	0.0039
343.9	-0.0006	-0.0004	-0.0009	-0.0011	-0.0013			333.9	0.0022	0.0028	0.003	0.0036	0.0038
344	-0.0008	-0.0004	-0.0007	-0.0009	-0.0013			334	0.0022	0.0023	0.0028	0.0034	0.0036
344.1	-0.0007	-0.0008	-0.0005	-0.0009	-0.0011			334.1	0.0022	0.0026	0.0028	0.0033	0.0036
344.2	-0.0009	-0.0008	-0.0008	-0.0013	-0.0013			334.2	0.0022	0.0024	0.0027	0.0033	0.0034
344.3	-0.0008	-0.0007	-0.0011	-0.0013	-0.0013			334.3	0.002	0.0022	0.0023	0.0032	0.0034
344.4	-0.0006	-0.0005	-0.0009	-0.0013	-0.001			334.4	0.0024	0.0025	0.0028	0.0032	0.0036
344.5	-0.0009	-0.0008	-0.001	-0.0013	-0.0013			334.5	0.0021	0.0025	0.0028	0.0031	0.0035
344.6	-0.0008	-0.001	-0.0009	-0.0013	-0.0014			334.6	0.0021	0.0025	0.0028	0.0033	0.0035
344.7	-0.0012	-0.0009	-0.0011	-0.0012	-0.0014			334.7	0.0022	0.0028	0.0023	0.0031	0.0034
344.8	-0.0011	-0.0012	-0.001	-0.0013	-0.0018			334.8	0.0022	0.0027	0.0029	0.0033	0.0035
344.9	-0.0008	-0.0007	-0.0008	-0.0008	-0.0012			334.9	0.0021	0.0022	0.0025	0.003	0.0033
345	-0.0012	-0.0007	-0.0011	-0.0014	-0.0015			335	0.0021	0.0022	0.0025	0.0028	0.0033
345.1	-0.0008	-0.0006	-0.0009	-0.0012	-0.0011			335.1	0.002	0.0022	0.0023	0.0027	0.0028
345.2	-0.0011	-0.0011	-0.0011	-0.0013	-0.0015			335.2	0.0019	0.0022	0.0026	0.0029	0.0028
345.3	-0.0008	-0.0006	-0.0008	-0.0013	-0.0013			335.3	0.0021	0.0025	0.0025	0.003	0.0033
345.4	-0.0006	-0.0006	-0.0008	-0.0013	-0.0013			335.4	0.002	0.0025	0.0025	0.0027	0.0031
345.5	-0.0006	-0.0002	-0.0006	-0.0009	-0.0012			335.5	0.0021	0.0023	0.0024	0.003	0.0029
345.6	-0.0007	-0.0004	-0.0011	-0.0012	-0.0013			335.6	0.0021	0.0024	0.0024	0.0025	0.0032
345.7	-0.0006	-0.0006	-0.0011	-0.0013	-0.0018			335.7	0.0018	0.0022	0.0023	0.0026	0.0028
345.8	-0.0008	-0.0007	-0.0009	-0.0013	-0.0017			335.8	0.002	0.0025	0.0025	0.0026	0.0027
345.9	-0.0007	-0.0007	-0.0008	-0.0014	-0.0011			335.9	0.0021	0.0023	0.0025	0.0029	0.003
346	-0.0007	-0.0008	-0.001	-0.0013	-0.0015			336	0.0021	0.0023	0.0024	0.0026	0.0029
346.1	-0.0012	-0.0007	-0.0009	-0.0013	-0.002			336.1	0.002	0.0023	0.0025	0.0025	0.0028
346.2	-0.0007	-0.001	-0.001	-0.0013	-0.0017			336.2	0.0016	0.0021	0.002	0.0023	0.0027
346.3	-0.0006	-0.0005	-0.0006	-0.0011	-0.0013			336.3	0.002	0.0025	0.0024	0.0024	0.0027
346.4	-0.0008	-0.0007	-0.001	-0.0014	-0.0014			336.4	0.002	0.0022	0.0025	0.0027	0.003
346.5	-0.0011	-0.0012	-0.0013	-0.0017	-0.0017			336.5	0.0019	0.0022	0.0026	0.0025	0.0029
346.6	-0.0007	-0.0008	-0.0009	-0.0011	-0.0015			336.6	0.0019	0.0024	0.002	0.0024	0.0027
346.7	-0.0008	-0.0009	-0.001	-0.0014	-0.0013			336.7	0.0018	0.0022	0.0021	0.0024	0.0028
346.8	-0.0013	-0.0011	-0.0008	-0.0015	-0.0013			336.8	0.0013	0.002	0.002	0.0021	0.0024
346.9	-0.001	-0.0008	-0.0012	-0.0014	-0.0016			336.9	0.0018	0.0021	0.0021	0.0024	0.0026
347	-0.0008	-0.0009	-0.0011	-0.0014	-0.0014			337	0.0018	0.0023	0.0023	0.0026	0.0029
347.1	-0.0013	-0.0011	-0.0013	-0.0015	-0.0019			337.1	0.0017	0.0021	0.002	0.0022	0.0025
347.2	-0.0008	-0.0009	-0.001	-0.0012	-0.0015			337.2	0.0017	0.0021	0.0021	0.0023	0.0024
347.3	-0.0009	-0.0008	-0.0013	-0.0013	-0.0016			337.3	0.0021	0.0021	0.0021	0.0023	0.0024
347.4	-0.0006	-0.0007	-0.001	-0.0013	-0.0016			337.4	0.0019	0.002	0.0019	0.0022	0.0021
347.5	-0.0011	-0.0007	-0.0011	-0.0016	-0.0018			337.5	0.0018	0.0021	0.0019	0.0023	0.0021
347.6	-0.0009	-0.0008	-0.0011	-0.0017	-0.0016			337.6	0.0018	0.0021	0.0019	0.0021	0.0023
347.7	-0.0007	-0.0008	-0.001	-0.0015	-0.0015			337.7	0.0023	0.0024	0.0021	0.0023	0.0027
347.8	-0.0008	-0.0008	-0.001	-0.0016	-0.0016			337.8	0.002	0.002	0.0018	0.002	0.0023
347.9	-0.0011	-0.0008	-0.001	-0.0015	-0.0015			337.9	0.0018	0.0018	0.002	0.0021	0.0021
348	-0.0008	-0.0008	-0.0009	-0.0017	-0.0017			338	0.0021	0.0023	0.0021	0.0023	0.0025
348.1	-0.0009	-0.0012	-0.0013	-0.0018	-0.0019			338.1	0.0019	0.0021	0.0021	0.002	0.0023
348.2	-0.0008	-0.0006	-0.0009	-0.0016	-0.0018			338.2	0.0017	0.0021	0.002	0.0022	0.0022
348.3	-0.0009	-0.001	-0.0014	-0.0018	-0.002			338.3	0.0018	0.0019	0.002	0.0024	0.002
348.4	-0.0009	-0.001	-0.0012	-0.0017	-0.0014			338.4	0.002	0.0021	0.0017	0.0022	0.0023
348.5	-0.001	-0.0005	-0.0009	-0.0014	-0.0017			338.5	0.0018	0.0018	0.0017	0.0019	0.0021
348.6	-0.0014	-0.0013	-0.0015	-0.002	-0.0019			338.6	0.0014	0.0019	0.0019	0.0021	0.002
348.7	-0.0008	-0.001	-0.0009	-0.0014	-0.0016			338.7	0.0017	0.0018	0.0021	0.0021	0.0021
348.8	-0.0009	-0.0008	-0.001	-0.0014	-0.0018			338.8	0.0018	0.0021	0.0019	0.0021	0.0021
348.9	-0.001	-0.0011	-0.0014	-0.0017	-0.0016			338.9	0.002	0.0021	0.0021	0.002	0.002
349	-0.0009	-0.0006	-0.0009	-0.0014	-0.0014			339	0.0018	0.0021	0.002	0.0021	0.0021
349.1	-0.0008	-0.0009	-0.0011	-0.0017	-0.0016			339.1	0.0019	0.0022	0.0021	0.002	0.0021
349.2	-0.0012	-0.0013	-0.0012	-0.0017	-0.0017			339.2	0.0017	0.002	0.0019	0.0019	0.0021
349.3	-0.001	-0.0009	-0.001	-0.0016	-0.0019			339.3	0.0015	0.002	0.002	0.0019	0.0019
349.4	-0.0009	-0.0008	-0.0013	-0.0016	-0.0018			339.4	0.0017	0.0022	0.0019	0.0021	0.0019
349.5	-0.0009	-0.0012	-0.0011	-0.0015	-0.0015			339.5	0.002	0.0021	0.002	0.0019	0.0021
349.6	-0.0014	-0.0013	-0.0015	-0.0021	-0.0022			339.6	0.002	0.002	0.0021	0.0021	0.002
349.7	-0.0011	-0.0011	-0.0011	-0.0018	-0.0019			339.7	0.0019	0.0021	0.0019	0.0019	0.0018
349.8	-0.0009	-0.0009	-0.0009	-0.0019	-0.0019			339.8	0.0021	0.0022	0.0021	0.0021	0.0022
349.9	-0.001	-0.001	-0.0011	-0.0017	-0.002			339.9	0.0019	0.0022	0.0019	0.0021	0.0021
350	-0.0009	-0.0011	-0.0013	-0.0017	-0.0021			340	0.0015	0.0017	0.0019	0.0019	0.0017
								340.1	0.002	0.0021	0.002	0.002	0.0016
								340.2	0.0016	0.0021	0.002	0.002	0.0019
								340.3	0.002	0.002	0.002	0.002	0.0022
								340.4	0.002	0.0021	0.002	0.002	0.0021
								340.5	0.0016	0.0022	0.0021	0.0019	0.0021
								340.6	0.0016	0.0019	0.0017	0.0015	0.0015
								340.7	0.0017	0.0021	0.0018	0.002	0.0018
								340.8	0.0017	0.0021	0.0021	0.002	0.002
								340.9	0.0019	0.002	0.0017	0.0018	0.0019
								341	0.0017	0.0019	0.0017	0.0017	0.0017
								341.1	0.0017	0.0018	0.0017	0.0018	0.0017
								341.2	0.0018	0.002	0.0017	0.0018	0.0015
								341.3	0.0021	0.0021	0.0016	0.0019	0.0017
								341.4	0.0015	0.0019	0.002	0.0022	0.0018
								341.5	0.0016	0.0018	0.0016	0.0017	0.0017
								341.6	0.002	0.0022	0.0019	0.0021	0.0021
								341.7	0.0013	0.0018	0.0015	0.0014	0.0017
								341.8	0.0019	0.0019	0.0018	0.0017	0.0018
								341.9	0.0019	0.0021	0.0022	0.002	0.0018
								342	0.0019	0.0018	0.0019	0.0018	0.0021
								342.1	0.0018	0.0019	0.0019	0.0019	0.0019
								342.2	0.0019	0.0021	0.002	0.0019	0.0018
								342.3	0.0019	0.0021	0.0017	0.0017	0.0017
								342.4	0.0017	0.0021	0.0017	0.0018	0.0014
								342.5	0.0017	0.0018	0.0019	0.002	0.0017
								342.6	0.0017	0.002	0.0021	0.002	0.0017
								342.7	0.0018	0.0019	0.0017	0.0017	0.0013
								342.8	0.0019	0.0018	0.0018	0.0018	0.0017
								342.9	0.0016	0.0018	0.0015	0.0016	0.0015
								343	0.0019	0.002	0.0018	0.002	0.0017
								343.1	0.0019	0.0024	0.0021	0.0021	0.002
								343.2	0.0016	0.0019	0.0017	0.0018	0.0016
								343.3	0.0017	0.002	0.002	0.0021	0.0015
								343.4	0.002	0.002	0.0017	0.0018	0.0016
								343.5	0.0018	0.0018	0.0014	0.0017	0.0014
								343.6	0.0019	0.0021	0.0018	0.0016	0.0014
								343.7	0.0018	0.002	0.0016	0.0018	0.0015
								343.8	0.002	0.0022	0.0018	0.0017	0.0014
								343.9	0.0018	0.0021	0.0018	0.0019	0.0015
								344	0.0015	0.0019	0.0015	0.0015	0.0011
								344.1	0.0017	0.0017	0.0015	0.0018	0.0013
								344.2	0.0019	0.0019	0.0018	0.0021	0.0016
								344.3	0.0016	0.0017	0.0013	0.0013	0.0013
								344.4	0.0017	0.0019	0.0017	0.0019	0.0015
								344.5	0.0019	0.002	0.0014	0.0014	0.0015
								344.6	0.0016	0.0019	0.0016	0.0018	0.0013
								344.7	0.0017	0.0016	0.0015	0.0014	0.001
								344.8	0.0017	0.002	0.0015	0.0015	0.0013
								344.9	0.0018	0.002	0.0017	0.0017	0.0014
								345	0.0017	0.0016	0.0015	0.0016	0.0012
								345.1	0.0016	0.0018	0.0016	0.0017	0.0012
								345.2	0.0017	0.0018	0.0017	0.0015	0.0012
								345.3	0.0018	0.0018	0.0016	0.0016	0.0014
								345.4	0.0017	0.0017	0.0017	0.0014	0.0011
								345.5	0.0015	0.0015	0.0015	0.0014	0.0012
								345.6	0.0022	0.0021	0.0016	0.0016	0.0015
								345.7	0.0017	0.0019	0.0015	0.0015	0.0013
								345.8	0.0019	0.0018	0.0018	0.0017	0.0013
								345.9	0.0019	0.0019	0.0015	0.0014	0.0012
								346	0.0017	0.0017	0.0014	0.0015	0.0013
								346.1	0.0018	0.0018	0.0019	0.0017	0.0013
								346.2	0.0019	0.0022	0.0021	0.0016	0.0016
								346.3	0.0017	0.0021	0.0015	0.0015	0.0012
								346.4	0.0018	0.0017	0.0015	0.0013	0.0013
								346.5	0.0015	0.0016	0.0016	0.0013	0.0013
								346.6	0.0016	0.002	0.0016	0.0017	0.0013
								346.7	0.0019	0.002	0.0017	0.0017	0.0013
								346.8	0.0016	0.0018	0.0014	0.0017	0.0011
								346.9	0.0018	0.0019	0.0017	0.0015	0.0009
								347	0.0019	0.0019	0.0017	0.0015	0.0013
								347.1	0.0014	0.0018	0.0014	0.0014	0.0012
								347.2	0.0015	0.0018	0.0014	0.0015	0.001
								347.3	0.0019	0.0018	0.0014	0.0014	0.001
								347.4	0.0017	0.0017	0.0014	0.0015	0.0013
								347.5	0.0018	0.0019	0.0016	0.0014	0.001
								347.6	0.0017	0.0016	0.0015	0.0014	0.0011
								347.7	0.0014	0.0017	0.0012	0.001	0.0009
								347.8	0.0019	0.002	0.0017	0.0013	0.0014
								347.9	0.0019	0.0017	0.0019	0.0014	0.001
								348	0.0019	0.002	0.0015	0.0014	0.0011
								348.1	0.0017	0.0017	0.0014	0.0012	0.001
								348.2	0.002	0.0018	0.0015	0.0015	0.001
								348.3	0.0016	0.0016	0.0015	0.001	0.0005
								348.4	0.0017	0.0017	0.0013	0.0013	0.0011
								348.5	0.0019	0.0018	0.0014	0.0014	0.0009
								348.6	0.0015	0.0016	0.0015	0.0013	0.001
								348.7	0.0017	0.0019	0.0012	0.0011	0.0008
								348.8	0.002	0.0018	0.0015	0.0014	0.0008
								348.9	0.0018	0.0016	0.0014	0.0014	0.0009
								349	0.0017	0.0017	0.0015	0.0012	0.001
								349.1	0.0017	0.0019	0.0015	0.0011	0.0007
								349.2	0.0016	0.0019	0.0015	0.0013	0.0008
								349.3	0.0016	0.0019	0.0015	0.0013	0.001
								349.4	0.0014	0.0016	0.0016	0.0011	0.0004
								349.5	0.0017	0.002	0.0014	0.001	0.0006
								349.6	0.0017	0.0017	0.0015	0.0013	0.0006
								349.7	0.0013	0.0015	0.001	0.0012	0.0004
								349.8	0.0016	0.0019	0.0013	0.001	0.0005
								349.9	0.002	0.0019	0.0016	0.0013	0.0007
								350	0.0016	0.002	0.0015	0.0013	0.0005
								350.1	0.0014	0.0016	0.0013	0.0012	0.0006
								350.2	0.0017	0.002	0.0017	0.0012	0.001
								350.3	0.0016	0.0016	0.0013	0.0012	0.0006
								350.4	0.0015	0.0017	0.0014	0.0011	0.0009
								350.5	0.0016	0.0018	0.0013	0.001	0.0007
								350.6	0.0017	0.0016	0.0015	0.0011	0.0008
								350.7	0.0017	0.0019	0.0013	0.0014	0.0008
								350.8	0.0016	0.002	0.0015	0.001	0.0006
								350.9	0.0018	0.002	0.0014	0.0012	0.0007
								351	0.0016	0.0016	0.0011	0.001	0.0005
								351.1	0.0016	0.0018	0.0013	0.0014	0.0007
								351.2	0.0021	0.0016	0.0014	0.0013	0.0007
								351.3	0.0017	0.0018	0.0013	0.001	0.0006
								351.4	0.0018	0.0017	0.0015	0.0011	0.0006
								351.5	0.0018	0.0017	0.0014	0.001	0.0005
								351.6	0.0014	0.0017	0.0013	0.0008	0.0005
								351.7	0.0017	0.0016	0.0015	0.0011	0.0003
								351.8	0.0017	0.0017	0.0014	0.0013	0.0006
								351.9	0.0017	0.0018	0.0013	0.0011	0.0006
								352	0.0018	0.0016	0.0012	0.0008	0.0003
								352.1	0.0013	0.0016	0.0009	0.0006	0.0006
								352.2	0.0014	0.0018	0.0012	0.001	0.0003
								352.3	0.0017	0.0018	0.0013	0.001	0.0004
								352.4	0.0018	0.0021	0.0015	0.0011	0.0006
								352.5	0.0017	0.0018	0.0012	0.0009	0.0004
								352.6	0.002	0.0019	0.0015	0.0011	0.0007
								352.7	0.0016	0.0017	0.0015	0.0008	0.0002
								352.8	0.0016	0.0018	0.0011	0.0006	0.0003
								352.9	0.0016	0.0019	0.0014	0.0009	0.0004
								353	0.0018	0.0019	0.0012	0.0009	0.0004
								353.1	0.0021	0.0019	0.0014	0.001	0.0006
								353.2	0.0018	0.0019	0.0016	0.0012	0.0009
								353.3	0.0017	0.0019	0.0013	0.0011	0.0007
								353.4	0.0018	0.0019	0.0012	0.0008	0.0004
								353.5	0.0018	0.002	0.0015	0.0011	0.0006
								353.6	0.0017	0.002	0.0013	0.001	0.0007
								353.7	0.0019	0.0022	0.0014	0.0011	0.0002
								353.8	0.0019	0.0021	0.0014	0.001	0.0006
								353.9	0.0017	0.0018	0.0014	0.0009	0.0005
								354	0.0018	0.002	0.0014	0.0008	0.0006
								354.1	0.0018	0.0019	0.0013	0.0008	0.0004
								354.2	0.0016	0.0015	0.0015	0.0009	0.0006
								354.3	0.0014	0.0015	0.0011	0.0007	0
								354.4	0.0017	0.002	0.001	0.0009	0.0004
								354.5	0.002	0.0019	0.0009	0.0006	0.0003
								354.6	0.0018	0.0017	0.0011	0.001	0.0003
								354.7	0.0021	0.002	0.0013	0.0008	0.0005
								354.8	0.0016	0.0019	0.0012	0.0006	0.0003
								354.9	0.0019	0.0016	0.001	0.0006	0.0001
								355	0.0017	0.0018	0.0012	0.0008	0
								355.1	0.0017	0.0019	0.001	0.0009	0.0003
								355.2	0.0019	0.0018	0.0012	0.0008	0.0003
								355.3	0.0017	0.0019	0.0013	0.0007	0.0005
								355.4	0.0019	0.0017	0.0013	0.0007	0.0004
								355.5	0.0017	0.0016	0.0011	0.0009	0.0003
								355.6	0.0019	0.0021	0.0014	0.0009	0.0004
								355.7	0.0016	0.0017	0.0014	0.0007	0.0002
								355.8	0.0018	0.002	0.0011	0.0007	-0.0002
								355.9	0.0019	0.0018	0.0012	0.0008	0.0002
								356	0.0016	0.0011	0.0008	0.0007	0.0002
								356.1	0.0015	0.0013	0.0008	0.0008	0.0003
								356.2	0.0016	0.0016	0.0009	0.0005	0.0004
								356.3	0.0017	0.0017	0.0011	0.0008	0.0006
								356.4	0.0016	0.0016	0.001	0.0007	0.0005
								356.5	0.0016	0.0014	0.001	0.0007	0.0004
								356.6	0.0015	0.0015	0.0012	0.0006	0.0002
								356.7	0.0016	0.0014	0.001	0.0005	0.0005
								356.8	0.0017	0.0016	0.0011	0.0007	0.0007
								356.9	0.0016	0.0016	0.0012	0.0007	0.0004
								357	0.0016	0.0016	0.001	0.0008	0.0004
								357.1	0.0016	0.0017	0.001	0.0007	0.0004
								357.2	0.0015	0.0016	0.0012	0.0003	0.0001
								357.3	0.0018	0.0016	0.0012	0.0007	0.0001
								357.4	0.0015	0.0013	0.0008	0.0001	0.0001
								357.5	0.0016	0.0015	0.0009	0.0004	0
								357.6	0.0015	0.0017	0.001	0.0007	0.0004
								357.7	0.0017	0.0015	0.0008	0.0004	0.0003
								357.8	0.0018	0.0017	0.0014	0.0007	0.0004
								357.9	0.0016	0.0014	0.0009	0.0007	0.0001
								358	0.0017	0.0015	0.001	0.0005	0.0001
								358.1	0.0017	0.0015	0.0009	0.0006	0.0002
								358.2	0.0016	0.0015	0.0008	0.0004	0.0001
								358.3	0.0014	0.0015	0.001	0.0006	0.0001
								358.4	0.0016	0.0016	0.001	0.0007	0.0001
								358.5	0.0014	0.0016	0.001	0.0005	0.0004
								358.6	0.0014	0.0014	0.0009	0.0005	0
								358.7	0.0019	0.0016	0.0012	0.0009	0.0001
								358.8	0.0016	0.0013	0.0009	0.0002	-0.0001
								358.9	0.0016	0.0016	0.0008	0.0007	0
								359	0.0015	0.0015	0.0011	0.0006	0.0001
								359.1	0.0016	0.0013	0.0008	0.0004	-0.0001
								359.2	0.0018	0.0017	0.0011	0.0004	0.0001
								359.3	0.0017	0.0015	0.001	0.0005	0.0001
								359.4	0.0019	0.0016	0.0012	0.0006	-0.0001
								359.5	0.0017	0.0015	0.0009	0.0006	-0.0001
								359.6	0.0018	0.0017	0.0013	0.0006	0.0004
								359.7	0.0016	0.0016	0.0007	0.0002	-0.0001
								359.8	0.0018	0.0015	0.0009	0.0006	0.0001
								359.9	0.0017	0.0015	0.001	0.0006	0
								360	0.0015	0.0017	0.0011	0.0004	0.0001
								360.1	0.0017	0.0016	0.0011	0.0005	0
								360.2	0.0015	0.0015	0.0009	0.0004	0.0001
								360.3	0.0015	0.0015	0.001	0.0002	-0.0001
								360.4	0.0016	0.0014	0.0009	0.0003	0
								360.5	0.0016	0.0015	0.001	0.0006	-0.0001
								360.6	0.0014	0.0013	0.0009	0.0002	-0.0002
								360.7	0.0018	0.0017	0.0009	0.0005	0.0001
								360.8	0.0017	0.0015	0.0008	0.0003	-0.0001
								360.9	0.0016	0.0014	0.001	0.0003	0
								361	0.0017	0.0015	0.0011	0.0006	-0.0001
								361.1	0.0017	0.0015	0.001	0.0005	-0.0001
								361.2	0.0016	0.0015	0.0008	0.0005	-0.0002
								361.3	0.0018	0.0014	0.0008	0.0004	-0.0001
								361.4	0.0019	0.0018	0.001	0.0004	0
								361.5	0.0018	0.0018	0.0011	0.0005	0.0001
								361.6	0.0016	0.0016	0.0009	0.0005	-0.0001
								361.7	0.0016	0.0016	0.001	0.0006	-0.0001
								361.8	0.0018	0.0016	0.0011	0.0006	0
								361.9	0.0016	0.0015	0.0007	0.0005	-0.0002
								362	0.0015	0.0014	0.0007	0.0003	-0.0002
								362.1	0.0016	0.0016	0.0011	0.0003	-0.0001
								362.2	0.0016	0.0015	0.0009	0.0005	-0.0003
								362.3	0.0018	0.0017	0.0011	0.0006	0
								362.4	0.0016	0.0016	0.0009	0.0004	0.0001
								362.5	0.0016	0.0017	0.0011	0.0004	-0.0001
								362.6	0.0017	0.0017	0.0009	0.0005	0.0001
								362.7	0.0015	0.0015	0.0009	0.0003	-0.0002
								362.8	0.0015	0.0013	0.0009	0.0004	0.0001
								362.9	0.0017	0.0016	0.0011	0.0005	-0.0003
								363	0.0017	0.0016	0.0011	0.0003	-0.0001
								363.1	0.0017	0.0014	0.0008	0.0004	-0.0001
								363.2	0.0017	0.0016	0.0009	0.0004	-0.0001
								363.3	0.0017	0.0017	0.0009	0.0005	-0.0003
								363.4	0.0017	0.0016	0.0008	0.0003	-0.0002
								363.5	0.0018	0.0016	0.0009	0.0005	-0.0001
								363.6	0.0016	0.0016	0.0007	0.0005	-0.0003
								363.7	0.0017	0.0017	0.001	0.0005	-0.0003
								363.8	0.0017	0.0016	0.0009	0.0003	-0.0002
								363.9	0.0018	0.0016	0.0011	0.0005	-0.0001
								364	0.0016	0.0015	0.0011	0.0006	-0.0003
								364.1	0.0016	0.0016	0.0011	0.0005	-0.0001
								364.2	0.0016	0.0017	0.0012	0.0003	-0.0001
								364.3	0.0019	0.0018	0.0013	0.0008	0
								364.4	0.0019	0.0016	0.0012	0.0006	0
								364.5	0.0017	0.0017	0.0012	0.0003	-0.0003
								364.6	0.0016	0.0017	0.0012	0.0007	-0.0001
								364.7	0.0019	0.0018	0.0012	0.0008	0.0001
								364.8	0.0018	0.0016	0.001	0.0006	-0.0001
								364.9	0.0015	0.0016	0.001	0.0006	0.0001
								365	0.0015	0.0017	0.0012	0.0007	0
								365.1	0.0015	0.0015	0.001	0.0006	0.0001
								365.2	0.0017	0.0017	0.0011	0.0006	0.0001
								365.3	0.0017	0.0017	0.0011	0.0008	0.0002
								365.4	0.0018	0.0017	0.001	0.0007	0
								365.5	0.0015	0.0015	0.001	0.0006	0.0001
								365.6	0.0018	0.0017	0.0013	0.0006	0.0003
								365.7	0.0018	0.0016	0.0013	0.0009	0.0001
								365.8	0.0016	0.0016	0.0011	0.0006	0
								365.9	0.0018	0.0016	0.0013	0.0005	0.0001
								366	0.0018	0.0018	0.0014	0.0009	0.0004
								366.1	0.0018	0.0018	0.0012	0.0006	0.0002
								366.2	0.0018	0.0017	0.0013	0.001	0.0001
								366.3	0.0018	0.0017	0.0011	0.0008	0.0001
								366.4	0.0018	0.0016	0.0013	0.0009	0.0001
								366.5	0.0016	0.0016	0.0011	0.0007	0.0002
								366.6	0.0015	0.0014	0.0009	0.0006	0
								366.7	0.0017	0.0017	0.0011	0.0006	0.0002
								366.8	0.0016	0.0017	0.0011	0.0006	0.0004
								366.9	0.0017	0.0017	0.0014	0.0007	0.0003
								367	0.0016	0.0014	0.0012	0.0007	0.0002
								367.1	0.0017	0.0018	0.0014	0.0009	0.0006
								367.2	0.0017	0.0017	0.0014	0.0009	0.0004
								367.3	0.0017	0.0015	0.0013	0.0009	0.0004
								367.4	0.0017	0.0018	0.0013	0.001	0.0005
								367.5	0.0018	0.0018	0.0013	0.001	0.0005
								367.6	0.0018	0.0017	0.0013	0.001	0.0005
								367.7	0.0018	0.0018	0.0014	0.0011	0.0007
								367.8	0.0017	0.0017	0.0013	0.0011	0.0008
								367.9	0.0015	0.0019	0.0013	0.0009	0.0004
								368	0.0017	0.0018	0.0012	0.0008	0.0004
								368.1	0.0017	0.0017	0.0013	0.0009	0.0005
								368.2	0.0016	0.0017	0.0013	0.001	0.0004
								368.3	0.0016	0.0017	0.0015	0.001	0.0004
								368.4	0.0016	0.0017	0.0013	0.0008	0.0005
								368.5	0.0018	0.0017	0.0016	0.0013	0.0007
								368.6	0.0017	0.0017	0.0013	0.001	0.0005
								368.7	0.0018	0.0017	0.0013	0.001	0.0008
								368.8	0.0017	0.0016	0.0014	0.0011	0.0006
								368.9	0.0016	0.0017	0.0013	0.001	0.0007
								369	0.0017	0.0017	0.0014	0.001	0.0007
								369.1	0.0018	0.0016	0.0014	0.0011	0.0007
								369.2	0.0016	0.0017	0.0015	0.0013	0.0007
								369.3	0.0015	0.0017	0.0014	0.001	0.0007
								369.4	0.0018	0.0017	0.0014	0.0011	0.0007
								369.5	0.002	0.0018	0.0016	0.0012	0.001
								369.6	0.0015	0.0018	0.0014	0.0012	0.0008
								369.7	0.0017	0.0018	0.0017	0.0013	0.0008
								369.8	0.0017	0.0017	0.0015	0.0014	0.0007
								369.9	0.0019	0.0019	0.0016	0.0012	0.0009
								370	0.0018	0.0018	0.0016	0.0013	0.0009
								370.1	0.0016	0.0017	0.0015	0.0013	0.0008
								370.2	0.0018	0.0017	0.0016	0.0013	0.001
								370.3	0.0018	0.0017	0.0016	0.0013	0.001
								370.4	0.0017	0.0017	0.0015	0.0015	0.0012
								370.5	0.0017	0.0018	0.0015	0.0014	0.0012
								370.6	0.0017	0.0019	0.0015	0.0014	0.001
								370.7	0.0017	0.0018	0.0016	0.0016	0.0012
								370.8	0.0018	0.0018	0.0016	0.0016	0.0012
								370.9	0.0018	0.0017	0.0016	0.0015	0.0013
								371	0.0017	0.0016	0.0016	0.0014	0.0013
								371.1	0.0014	0.0017	0.0016	0.0014	0.0012
								371.2	0.0018	0.0019	0.0017	0.0016	0.0014
								371.3	0.0017	0.0018	0.0017	0.0015	0.0012
								371.4	0.0015	0.0018	0.0016	0.0015	0.0011
								371.5	0.0016	0.0019	0.0018	0.0017	0.0014
								371.6	0.0018	0.0019	0.0017	0.0015	0.0014
								371.7	0.0016	0.0017	0.0018	0.0016	0.0013
								371.8	0.0017	0.0019	0.0018	0.0016	0.0014
								371.9	0.0017	0.0019	0.0018	0.0015	0.0014
								372	0.0016	0.0019	0.0017	0.0016	0.0015
								372.1	0.0016	0.0016	0.0017	0.0017	0.0015
								372.2	0.0016	0.0016	0.0017	0.0017	0.0016
								372.3	0.0016	0.0017	0.0017	0.0018	0.0014
								372.4	0.0017	0.0017	0.0017	0.0016	0.0015
								372.5	0.0016	0.0017	0.0017	0.0017	0.0016
								372.6	0.0018	0.0019	0.0019	0.0018	0.0017
								372.7	0.0018	0.0019	0.0019	0.0018	0.0018
								372.8	0.0017	0.0017	0.0019	0.0019	0.0018
								372.9	0.0017	0.0019	0.0019	0.0019	0.0018
								373	0.0018	0.0017	0.0018	0.0019	0.0018
								373.1	0.0016	0.0017	0.0016	0.0017	0.0016
								373.2	0.0017	0.0017	0.0019	0.0019	0.0018
								373.3	0.0015	0.0017	0.0019	0.0019	0.0016
								373.4	0.0015	0.0017	0.0017	0.0018	0.0017
								373.5	0.0017	0.0017	0.0018	0.0019	0.002
								373.6	0.0017	0.0018	0.0019	0.0019	0.0018
								373.7	0.0017	0.0021	0.002	0.002	0.0021
								373.8	0.0017	0.002	0.0021	0.002	0.002
								373.9	0.0018	0.002	0.002	0.0021	0.0021
								374	0.0016	0.0019	0.0019	0.002	0.002
								374.1	0.0017	0.0019	0.0017	0.0019	0.0019
								374.2	0.0015	0.0019	0.0017	0.0019	0.0018
								374.3	0.0017	0.002	0.0019	0.002	0.0019
								374.4	0.0016	0.0018	0.0019	0.002	0.0021
								374.5	0.0015	0.0017	0.0019	0.002	0.0022
								374.6	0.0016	0.0018	0.0017	0.0017	0.0021
								374.7	0.0015	0.0018	0.0019	0.0021	0.0021
								374.8	0.0017	0.0018	0.0019	0.002	0.0023
								374.9	0.0016	0.0018	0.0018	0.0019	0.0021
								375	0.0017	0.0018	0.0019	0.0021	0.0021
								375.1	0.0017	0.0018	0.0022	0.0021	0.0022
								375.2	0.0016	0.0017	0.0018	0.002	0.0023
								375.3	0.0016	0.0018	0.0019	0.002	0.0021
								375.4	0.0015	0.0018	0.0019	0.002	0.0021
								375.5	0.0015	0.0017	0.0019	0.002	0.0021
								375.6	0.0019	0.0019	0.0021	0.0021	0.0022
								375.7	0.0016	0.0019	0.0021	0.0024	0.0022
								375.8	0.0015	0.0018	0.0019	0.0021	0.002
								375.9	0.0015	0.0018	0.0019	0.0022	0.0023
								376	0.0014	0.0018	0.0018	0.002	0.0022
								376.1	0.0015	0.0017	0.0018	0.0021	0.0022
								376.2	0.0016	0.0019	0.002	0.0023	0.0023
								376.3	0.0016	0.002	0.0021	0.0023	0.0024
								376.4	0.0015	0.0017	0.0019	0.0022	0.0023
								376.5	0.0017	0.0019	0.0019	0.0022	0.0024
								376.6	0.0014	0.0018	0.0018	0.0021	0.0022
								376.7	0.0017	0.0018	0.002	0.0023	0.0023
								376.8	0.0016	0.0018	0.0019	0.0022	0.0022
								376.9	0.0015	0.0018	0.0021	0.0023	0.0023
								377	0.0018	0.0019	0.002	0.0024	0.0024
								377.1	0.0015	0.0017	0.0021	0.0023	0.0024
								377.2	0.0016	0.0018	0.0021	0.0023	0.0024
								377.3	0.0019	0.0019	0.0021	0.0024	0.0024
								377.4	0.0015	0.0017	0.0019	0.0021	0.0023
								377.5	0.0016	0.002	0.0021	0.0024	0.0025
								377.6	0.0014	0.0018	0.0019	0.0021	0.0024
								377.7	0.0016	0.0019	0.002	0.0024	0.0026
								377.8	0.0017	0.0021	0.0021	0.0025	0.0025
								377.9	0.0015	0.002	0.0019	0.0023	0.0025
								378	0.0016	0.002	0.002	0.0024	0.0025
								378.1	0.0016	0.0019	0.0021	0.0024	0.0026
								378.2	0.0016	0.0019	0.0019	0.0023	0.0024
								378.3	0.0015	0.0019	0.0018	0.0022	0.0025
								378.4	0.0015	0.0019	0.0019	0.0023	0.0025
								378.5	0.0015	0.0019	0.0022	0.0025	0.0026
								378.6	0.0016	0.0019	0.0021	0.0024	0.0026
								378.7	0.0015	0.0019	0.002	0.0024	0.0025
								378.8	0.0016	0.0019	0.0021	0.0023	0.0026
								378.9	0.0015	0.0018	0.002	0.0024	0.0025
								379	0.0013	0.0017	0.002	0.0024	0.0024
								379.1	0.0015	0.0019	0.0022	0.0024	0.0026
								379.2	0.0013	0.0016	0.002	0.0023	0.0025
								379.3	0.0013	0.0018	0.002	0.0023	0.0026
								379.4	0.0013	0.0018	0.0018	0.0022	0.0024
								379.5	0.0014	0.0017	0.0019	0.0023	0.0025
								379.6	0.0015	0.0019	0.0021	0.0023	0.0027
								379.7	0.0014	0.0018	0.0019	0.0023	0.0025
								379.8	0.0016	0.002	0.002	0.0024	0.0029
								379.9	0.0016	0.0019	0.0021	0.0023	0.0028
								380	0.0016	0.0019	0.0021	0.0024	0.0026
								380.1	0.0016	0.0019	0.0021	0.0025	0.0027
								380.2	0.0015	0.0018	0.0021	0.0023	0.0026
								380.3	0.0015	0.0019	0.0021	0.0023	0.0027
								380.4	0.0015	0.0019	0.002	0.0024	0.0027
								380.5	0.0015	0.0018	0.0022	0.0025	0.0025
								380.6	0.0015	0.0019	0.0021	0.0026	0.0027
								380.7	0.0015	0.0019	0.0022	0.0024	0.0025
								380.8	0.0015	0.0018	0.0021	0.0024	0.0027
								380.9	0.0014	0.0018	0.0022	0.0025	0.0027
								381	0.0016	0.0018	0.0021	0.0025	0.0028
								381.1	0.0015	0.0019	0.0022	0.0025	0.0028
								381.2	0.0015	0.002	0.0021	0.0024	0.0027
								381.3	0.0015	0.0019	0.0021	0.0023	0.0026
								381.4	0.0015	0.0021	0.0022	0.0026	0.0027
								381.5	0.0015	0.002	0.0021	0.0024	0.0027
								381.6	0.0015	0.0019	0.0022	0.0025	0.0027
								381.7	0.0015	0.002	0.0022	0.0025	0.0028
								381.8	0.0014	0.0019	0.0021	0.0025	0.0025
								381.9	0.0015	0.0019	0.002	0.0025	0.0027
								382	0.0015	0.0019	0.0022	0.0025	0.0026
								382.1	0.0015	0.0019	0.0021	0.0024	0.0027
								382.2	0.0015	0.0019	0.0021	0.0024	0.0026
								382.3	0.0014	0.0018	0.002	0.0022	0.0025
								382.4	0.0015	0.0018	0.0022	0.0024	0.0027
								382.5	0.0014	0.0018	0.0021	0.0023	0.0025
								382.6	0.0013	0.0016	0.002	0.0023	0.0024
								382.7	0.0016	0.0019	0.0022	0.0024	0.0027
								382.8	0.0014	0.0019	0.002	0.0023	0.0027
								382.9	0.0016	0.002	0.002	0.0025	0.0028
								383	0.0016	0.0019	0.0022	0.0025	0.0028
								383.1	0.0014	0.0019	0.0021	0.0024	0.0027
								383.2	0.0015	0.002	0.0021	0.0024	0.0026
								383.3	0.0016	0.0019	0.0021	0.0024	0.0026
								383.4	0.0016	0.002	0.0022	0.0025	0.0028
								383.5	0.0015	0.002	0.0021	0.0025	0.0028
								383.6	0.0015	0.002	0.0021	0.0025	0.0027
								383.7	0.0016	0.002	0.0022	0.0025	0.0026
								383.8	0.0017	0.0022	0.0023	0.0027	0.0028
								383.9	0.0014	0.0019	0.0022	0.0024	0.0025
								384	0.0015	0.0021	0.0022	0.0025	0.0028
								384.1	0.0016	0.0019	0.0023	0.0026	0.0028
								384.2	0.0016	0.002	0.0021	0.0025	0.0028
								384.3	0.0016	0.002	0.0022	0.0025	0.0025
								384.4	0.0017	0.002	0.0022	0.0025	0.0027
								384.5	0.0015	0.002	0.0021	0.0024	0.0027
								384.6	0.0015	0.002	0.0021	0.0026	0.0026
								384.7	0.0016	0.002	0.0021	0.0026	0.0027
								384.8	0.0015	0.0019	0.002	0.0026	0.0026
								384.9	0.0014	0.0019	0.0021	0.0025	0.0026
								385	0.0013	0.0018	0.002	0.0024	0.0025
								385.1	0.0013	0.0019	0.002	0.0024	0.0025
								385.2	0.0015	0.002	0.0022	0.0025	0.0027
								385.3	0.0015	0.0019	0.0022	0.0024	0.0028
								385.4	0.0015	0.0019	0.0021	0.0024	0.0027
								385.5	0.0015	0.0018	0.0021	0.0024	0.0028
								385.6	0.0015	0.0017	0.0021	0.0023	0.0025
								385.7	0.0015	0.0017	0.0021	0.0025	0.0027
								385.8	0.0015	0.0018	0.0021	0.0023	0.0027
								385.9	0.0016	0.0019	0.0022	0.0025	0.0029
								386	0.0015	0.0019	0.0022	0.0025	0.0027
								386.1	0.0015	0.002	0.0021	0.0025	0.0026
								386.2	0.0015	0.0019	0.002	0.0025	0.0026
								386.3	0.0014	0.0017	0.002	0.0024	0.0024
								386.4	0.0015	0.0019	0.002	0.0025	0.0026
								386.5	0.0015	0.0018	0.002	0.0026	0.0028
								386.6	0.0015	0.0019	0.0021	0.0026	0.0028
								386.7	0.0015	0.0019	0.002	0.0025	0.0028
								386.8	0.0014	0.0019	0.0019	0.0024	0.0025
								386.9	0.0014	0.0019	0.0021	0.0024	0.0026
								387	0.0015	0.0019	0.0021	0.0025	0.0027
								387.1	0.0014	0.002	0.002	0.0026	0.0026
								387.2	0.0014	0.002	0.0022	0.0025	0.0026
								387.3	0.0016	0.002	0.0021	0.0026	0.0026
								387.4	0.0014	0.0018	0.0021	0.0024	0.0026
								387.5	0.0013	0.0017	0.0019	0.0023	0.0024
								387.6	0.0015	0.0019	0.002	0.0026	0.0024
								387.7	0.0015	0.0018	0.002	0.0024	0.0025
								387.8	0.0016	0.0018	0.002	0.0024	0.0025
								387.9	0.0015	0.0016	0.0019	0.0023	0.0023
								388	0.0014	0.0017	0.002	0.0024	0.0024
								388.1	0.0016	0.0018	0.0023	0.0025	0.0027
								388.2	0.0015	0.0018	0.002	0.0021	0.0025
								388.3	0.0014	0.0018	0.002	0.0023	0.0025
								388.4	0.0017	0.0021	0.0022	0.0024	0.0025
								388.5	0.0017	0.002	0.0021	0.0025	0.0027
								388.6	0.0016	0.002	0.0021	0.0024	0.0027
								388.7	0.0016	0.0021	0.0021	0.0024	0.0027
								388.8	0.0016	0.002	0.0021	0.0024	0.0026
								388.9	0.0014	0.0019	0.0021	0.0023	0.0025
								389	0.0015	0.0018	0.002	0.0023	0.0023
								389.1	0.0014	0.0017	0.0019	0.0022	0.0023
								389.2	0.0014	0.0016	0.0019	0.0023	0.0024
								389.3	0.0015	0.0018	0.002	0.0023	0.0024
								389.4	0.0013	0.0017	0.0019	0.0024	0.0024
								389.5	0.0015	0.0018	0.0021	0.0024	0.0025
								389.6	0.0013	0.0016	0.0019	0.0023	0.0023
								389.7	0.0014	0.0017	0.0018	0.0021	0.0023
								389.8	0.0014	0.0017	0.002	0.0023	0.0025
								389.9	0.0014	0.0018	0.002	0.0023	0.0025
								390	0.0015	0.0018	0.0019	0.0023	0.0025
								390.1	0.0015	0.002	0.0022	0.0024	0.0027
								390.2	0.0015	0.002	0.0021	0.0025	0.0027
								390.3	0.0016	0.0021	0.0021	0.0026	0.0026
								390.4	0.0016	0.002	0.002	0.0024	0.0025
								390.5	0.0016	0.002	0.0022	0.0027	0.0025
								390.6	0.0014	0.002	0.002	0.0025	0.0026
								390.7	0.0015	0.0019	0.002	0.0024	0.0025
								390.8	0.0015	0.002	0.002	0.0025	0.0025
								390.9	0.0015	0.0019	0.002	0.0025	0.0026
								391	0.0013	0.0018	0.002	0.0023	0.0025
								391.1	0.0014	0.0019	0.002	0.0024	0.0024
								391.2	0.0014	0.0019	0.002	0.0025	0.0026
								391.3	0.0014	0.0018	0.0019	0.0024	0.0024
								391.4	0.0014	0.0017	0.0018	0.0024	0.0024
								391.5	0.0015	0.0018	0.0019	0.0024	0.0024
								391.6	0.0012	0.0016	0.0018	0.0023	0.0024
								391.7	0.0013	0.0017	0.0019	0.0022	0.0022
								391.8	0.0013	0.0017	0.0018	0.0022	0.0023
								391.9	0.0013	0.0016	0.0018	0.0022	0.0022
								392	0.0014	0.0017	0.0019	0.0023	0.0023
								392.1	0.0014	0.0017	0.0018	0.0022	0.0022
								392.2	0.0016	0.0019	0.002	0.0024	0.0025
								392.3	0.0015	0.0018	0.002	0.0023	0.0024
								392.4	0.0013	0.0017	0.002	0.0022	0.0023
								392.5	0.0014	0.0019	0.0019	0.0023	0.0024
								392.6	0.0013	0.0018	0.0019	0.0024	0.0024
								392.7	0.0014	0.0019	0.002	0.0024	0.0026
								392.8	0.0013	0.0018	0.0019	0.0023	0.0024
								392.9	0.0013	0.0018	0.002	0.0023	0.0025
								393	0.0013	0.0017	0.0019	0.0021	0.0025
								393.1	0.0013	0.0018	0.0019	0.0022	0.0024
								393.2	0.0013	0.0019	0.0019	0.0023	0.0024
								393.3	0.0014	0.002	0.002	0.0024	0.0025
								393.4	0.0013	0.0017	0.0018	0.0022	0.0023
								393.5	0.0014	0.0018	0.0019	0.0023	0.0024
								393.6	0.0014	0.0018	0.002	0.0022	0.0023
								393.7	0.0014	0.0017	0.002	0.0022	0.0022
								393.8	0.0014	0.0018	0.0019	0.0024	0.0023
								393.9	0.0014	0.0019	0.0019	0.0024	0.0025
								394	0.0013	0.0019	0.0019	0.0022	0.0023
								394.1	0.0013	0.0018	0.0019	0.0024	0.0024
								394.2	0.0014	0.0019	0.002	0.0025	0.0024
								394.3	0.0013	0.0019	0.0018	0.0022	0.0022
								394.4	0.0014	0.0019	0.0019	0.0025	0.0024
								394.5	0.0013	0.0019	0.0018	0.0023	0.0022
								394.6	0.0013	0.0018	0.0019	0.0024	0.0023
								394.7	0.0014	0.002	0.002	0.0024	0.0024
								394.8	0.0014	0.0019	0.0019	0.0023	0.0023
								394.9	0.0015	0.0019	0.002	0.0024	0.0024
								395	0.0015	0.002	0.0018	0.0023	0.0023
								395.1	0.0016	0.0019	0.002	0.0022	0.0023
								395.2	0.0014	0.0018	0.0018	0.0022	0.0023
								395.3	0.0013	0.0017	0.0019	0.002	0.0022
								395.4	0.0014	0.0019	0.002	0.0023	0.0024
								395.5	0.0013	0.0017	0.0019	0.0022	0.0023
								395.6	0.0013	0.0017	0.0019	0.0021	0.0024
								395.7	0.0013	0.0017	0.0019	0.0021	0.0023
								395.8	0.0014	0.0018	0.0019	0.0022	0.0023
								395.9	0.0014	0.0018	0.0019	0.0022	0.0024
								396	0.0014	0.0018	0.0019	0.0023	0.0022
								396.1	0.0014	0.0019	0.0018	0.0023	0.0023
								396.2	0.0015	0.0018	0.0019	0.0023	0.0023
								396.3	0.0015	0.0019	0.0019	0.0023	0.0023
								396.4	0.0015	0.0018	0.0019	0.0022	0.002
								396.5	0.0015	0.0019	0.0019	0.0023	0.0022
								396.6	0.0014	0.0018	0.0018	0.0022	0.0022
								396.7	0.0012	0.0018	0.0017	0.0021	0.0021
								396.8	0.0015	0.0019	0.0019	0.0022	0.0023
								396.9	0.0012	0.0018	0.0017	0.0021	0.0021
								397	0.0014	0.0019	0.0018	0.0023	0.0023
								397.1	0.0014	0.0018	0.0018	0.0023	0.0024
								397.2	0.0013	0.0018	0.0018	0.0024	0.0023
								397.3	0.0013	0.0018	0.0019	0.0023	0.0024
								397.4	0.0012	0.0018	0.0018	0.0023	0.0023
								397.5	0.0012	0.0018	0.0018	0.0021	0.0022
								397.6	0.0014	0.0019	0.0018	0.0022	0.0023
								397.7	0.0013	0.0018	0.0019	0.0023	0.0022
								397.8	0.0013	0.0018	0.002	0.0022	0.0023
								397.9	0.0014	0.0019	0.002	0.0023	0.0022
								398	0.0014	0.0019	0.0019	0.0023	0.0022
								398.1	0.0014	0.0019	0.0019	0.0023	0.0023
								398.2	0.0014	0.0019	0.0019	0.0023	0.0021
								398.3	0.0015	0.0019	0.0019	0.0023	0.0022
								398.4	0.0014	0.0019	0.0019	0.0023	0.0022
								398.5	0.0014	0.0019	0.0018	0.0022	0.002
								398.6	0.0014	0.0018	0.0017	0.0022	0.0021
								398.7	0.0014	0.0019	0.0018	0.0022	0.0021
								398.8	0.0013	0.0018	0.0018	0.0022	0.002
								398.9	0.0012	0.0018	0.0018	0.0021	0.0021
								399	0.0013	0.0019	0.002	0.0021	0.0021
								399.1	0.0013	0.0019	0.002	0.0022	0.0021
								399.2	0.0013	0.0019	0.002	0.0022	0.002
								399.3	0.0013	0.0018	0.0019	0.002	0.002
								399.4	0.0013	0.0018	0.0019	0.0021	0.0019
								399.5	0.0012	0.0018	0.0018	0.0021	0.0021
								399.6	0.0013	0.0018	0.0017	0.002	0.0019
[truncated: 4 more rows]
[truncated: 4 more columns]

## Sheet: Fig.4
data for panel c			fitting
sigma	v<010>	2SD	sp	kb	sp+kb
	nm/s
0.14779	0	0	0	0.18412	0
0.26195	0	0	0	0.16272	0
0.26507	0	0	0.0071	0.16215	0
0.28396	0	0	0.05057	0.1587	0
0.3178	0	0	0.13362	0.15257	0
0.33111	0	0	0.21826	0.15018	0.0022
0.35988	0.00693	0.00425	0.34115	0.14506	0.0157
0.3948	0.04467	0.0093	0.48843	0.13893	0.028
0.45935	0.04343	0.00777	0.6122	0.12783	0.0424
0.57072	0.04456	0.00716	0.67865	0.10942	0.0511
0.71558	0.03791	0.00782	0.7306	0.08694	0.0463
0.82773	0.03573	0.00492	0.73495	0.0707	0.0361
0.94277	0.03854	0.00379	0.73949	0.0551	0.0225
0.95385	0.03049	0.01758	0.7558	0.05365	0.0211
0.96571	0.02072	0.00543	0.76458	0.05212	0.0195
1.0108	0.00412	0.000987155	0.78011	0.04638	0.0135
1.03685	0.00152	0.000709166	0.79026	0.04314	0.01

## Sheet: Fig.5
data for panel a				data for panel f
Young's modulus	Gpa			Guanine concentration	r<100>	2SD	Allopurinol concentration	r<100>	2SD
high defects	low defects			μM	μm/min		mM	μm/min
3.11117	6.58658			300	0.00815	0.00555	6	0.01097	0.00775
3.11524	6.52713			330	0.017	0.00141	6.3	0.0359	0.00555
3.12145	6.50123			350	0.046	0.00212	6.5	0.17635	0.00152
3.10728	6.52829			360	0.068	0.00636	6.6	0.44473	0.01807
3.12946	6.4947			365	0.0775	0.00919	6.65	0.1596	0.00403
3.134	6.47095			380	0.0325	0.00389	6.7	0.04123	0.0028
3.12392	6.49047			385	0.0038	0.000565685	6.75	0.03805	0.00131
3.12912	6.49546			395	0.01533	0.00401	6.8	0.0556	0.000141421
3.13511	6.48548			400	0.01914	0.00131	6.85	0.20765	0.00378
3.13589	6.44282			410	0.0365	0.00318	6.9	0.3496	0.00566
3.13794	6.46637			420	0.0435	0.00177	7.1	1.36517	0.04438
3.12938	6.5074
3.12358	6.46447
3.13657	6.42658
3.14224	6.37867
3.13443	6.38276
3.13932	6.39693
3.14862	6.37682
3.13212	6.43903
3.16195	6.39805
3.13769	6.36717
3.14913	6.32265
3.16421	6.31388
3.15103	6.35313
3.17449	6.3757
3.16343	6.36273
3.17817	6.3329
3.17834	6.32155
3.18817	6.28447
3.1992	6.28014
3.18229	6.31534
3.18343	6.29099
3.18553	6.28411
3.21011	6.29425
3.20771	6.34208
3.20203	6.33657
3.21215	6.25245
3.22698	6.22819
3.23344	6.20092
3.25114	6.20586
3.23497	6.23744
3.25241	6.24494
3.23084	6.2546
3.23461	6.24494
3.22823	6.21152
3.23102	6.16026
3.26032	6.19282
3.27073	6.24172
3.26973	6.28375
3.29532	6.23032
3.27312	6.23459
3.28589	6.22002
3.29569	6.2041
3.28866	6.21364
3.30833	6.1893
3.3311	6.16026
3.3396	6.16689
3.34784	6.18895
3.34623	6.20939
3.36855	6.22534
3.41499	6.19493
3.4095	6.16096
3.42491	6.137
3.52453	6.15017
3.45954	6.13458
3.49149	6.13424
3.47682	6.16828
3.52319	6.14254
3.54825	6.11906
3.55964	6.10396
3.56803	6.10122
3.56352	6.14844
3.60107	6.16479
3.62144	6.17598
3.63061	6.1634
3.64732	6.13804
3.64514	6.17528
3.71464	6.18298
3.68543	6.13596
3.70043	6.1533
3.73198	6.12423
3.72453	6.1043
3.75665	6.05029
3.74525	6.12147
3.7742	6.15017
3.77512	6.11528
3.78899	6.08722
3.7905	6.06751
3.81076	6.06989
3.81147	6.07701
3.82085	6.08211
3.87565	6.08552
3.89984	6.07939
3.89583	6.06582
3.89098	6.0665
3.88989	6.06142
3.94103	6.06751
3.95953	6.05501
3.93806	5.99947
3.96215	6.03717
3.96339	6.03549
3.97215	5.97337
3.98244	5.9218
3.99089	5.92277
4.00571	5.96844
4.02946	5.97765
4.02702	5.91339
4.02139	5.88478
4.01858	5.87455
4.01717	5.87391
4.03691	5.93185
4.0585	5.99317
4.06917	5.98689
4.07205	5.96647
4.09105	5.92925
4.09105	5.92731
4.11035	5.93185
4.12872	5.92018
4.13421	5.84565
4.14993	5.85356
4.17676	5.87041
4.1735	5.91597
4.16466	5.91694
4.17676	5.88766
4.20775	5.84028
4.24487	5.87455
4.25652	5.89407
4.26554	5.92374
4.2787	5.92277
4.28823	5.91662
4.29637	5.88734
4.30137	5.87232
4.32815	5.85578
4.34165	5.85135
4.3577	5.83902
4.37239	5.84628
4.38316	5.81983
4.37386	5.807
4.37519	5.83996
4.36327	5.86849
4.34893	5.87232
4.3296	5.80357
4.30367	5.78584
4.30209	5.82485
4.28482	5.8236
4.2753	5.79702
4.2695	5.7846
4.26978	5.80357
4.24165	5.80638
4.23202	5.75405
4.22909	5.75651
4.23816	5.76697
4.23774	5.76728
4.23007	5.71803
4.21411	5.7421
4.18564	5.7424
4.1686	5.67164
4.16494	5.62123
4.15749	5.64752
4.14696	5.6407
4.13715	5.6342
4.13863	5.59692
4.12565	5.56962
4.0879	5.60305
4.06006	5.57628
4.02984	5.50781
4.00431	5.48692
3.97842	5.53598
3.95467	5.56211
3.92734	5.5552
3.90799	5.52741
3.87289	5.46758
3.8415	5.39907
3.80306	5.4478
3.77489	5.46088
3.74753	5.46199
3.71711	5.44447
3.67802	5.38464
3.64394	5.3447
3.62176	5.33694
3.59596	5.35544
3.5882	5.38165
3.55368	5.34149
3.5302	5.3106
3.51445	5.27978
3.49667	5.23454
3.48085	5.23557
3.46886	5.26019
3.45115	5.25993
3.43201	5.25811
3.41803	5.27611
3.4054	5.32228
3.38588	5.33027
3.37604	5.31219
3.36042	5.28397
3.3565	5.26332
3.34348	5.25655
3.3327	5.24695
3.32386	5.22373
3.31346	5.22065
3.32865	5.24799
3.31076	5.29581
3.30377	5.33935
3.28756	5.36892
3.28525	5.38736
3.27302	5.43617
3.28037	5.45614
3.26196	5.42568
3.26142	5.41962
3.25396	5.47065
3.26142	5.4934
3.25378	5.52058
3.24399	5.56096
3.25723	5.57686
3.24679	5.58005
3.24327	5.58411
3.24743	5.59634
3.22886	5.58818
3.22393	5.61301
3.22134	5.66417
3.22563	5.67792
3.21678	5.7238
3.21652	5.77438
3.21073	5.77562
3.19991	5.77809
3.2015	5.8387
3.20017	5.858
3.19646	5.89793
3.20904	5.91565
3.19602	5.95303
3.20877	5.96417
3.19108	6.01943
3.1969	6.07124
3.20868	6.12147
3.19752	6.14983
3.20931	6.16584
3.20859	6.20833
3.20886	6.1981
3.19284	6.23423
3.20913	6.31425
3.20309	6.34024
3.19557	6.38611
3.20771	6.41191
3.2158	6.39731
3.207	6.48319
3.21786	6.51203
3.22197	6.52441
3.22241	6.53567
3.20274	6.55516
3.23605	6.59092
3.25187	6.5787
3.21732	6.5677
3.26397	6.57555
3.2575	6.60834
3.26525	6.59804
3.25378	6.59013
3.25605	6.602
3.26653	6.64866
3.24381	6.61868
3.26424	6.63664
3.26497	6.61391
3.28811	6.63584
3.27679	6.65147
3.28378	6.63384
3.2944	6.66475
3.30172	6.6939
3.30079	6.66798
3.27247	6.68173
3.27073	6.65589
3.3088	6.68862
3.30526	6.72083
3.32649	6.71224
3.32903	6.71428
3.30395	6.70408
3.30386	6.71265
3.29959	6.73026
3.3432	6.70938
3.32687	6.72042
3.35193	6.66515
3.35298	6.67646
3.35555	6.68132
3.36472	6.67242
3.39063	6.68011
3.40775	6.69065
3.39868	6.67404
3.39247	6.65187
3.41587	6.69309
3.39927	6.70856
3.44369	6.69471
3.41763	6.69431
3.44648	6.67889
3.45634	6.67242
3.44161	6.69228
3.47057	6.69838
3.45016	6.70082
3.4751	6.67849
3.45904	6.66314
3.49504	6.69065
3.4852	6.74343
3.47914	6.76036
3.50615	6.73848
3.49759	6.68497
3.51681	6.67161
3.5468	6.65026
3.56215	6.65871
3.55243	6.69268
3.54357	6.67485
3.54347	6.69593
3.57899	6.71919
3.55263	6.72657
3.5882	6.7492
3.58364	6.72124
3.60513	6.71265
3.61059	6.74054
3.62456	6.70612
3.64699	6.69593
3.64329	6.75912
3.67361	6.75664
3.68632	6.75953
3.68454	6.76119
3.71172	6.7974
3.71307	6.80829
3.73345	6.77239
3.73006	6.73931
3.7618	6.77863
3.79479	6.80703
3.82238	6.79197
3.80364	6.77863
3.84494	6.75168
3.89219	6.77488
3.90519	6.77946
3.9414	6.77863
3.93584	6.78946
3.93658	6.80075
3.97202	6.82258
3.96852	6.79155
3.98963	6.80871
3.99645	6.80997
4.02561	6.78863
4.03177	6.81417
4.044	6.79949
4.08553	6.79949
4.08816	6.77031
4.11725	6.80913
4.11752	6.84964
4.12752	6.8062
4.14939	6.83693
4.19921	6.84667
4.19468	6.79071
4.20486	6.77738
4.22062	6.80955
4.23049	6.77322
4.24305	6.74425
4.26851	6.75995
4.2898	6.80661
4.29694	6.72165
4.32093	6.68659
4.3215	6.65589
4.32642	6.70082
4.35375	6.70775
4.37666	6.70367
4.3643	6.68619
4.3836	6.67444
4.4032	6.68903
4.40529	6.69024
4.42189	6.68173
4.427	6.62386
4.44239	6.57202
4.45711	6.50972
4.47053	6.55165
4.49342	6.51203
4.47175	6.46409
4.46503	6.44774
4.45772	6.40704
4.43997	6.36236
4.45407	6.31826
4.46518	6.31826
4.47221	6.29751
4.46702	6.29715
4.46915	6.24959
4.47988	6.13631
4.46122	6.11941
4.49465	6.10362
4.48264	6.07158
4.47114	6.06481
4.48049	6.0151
4.51278	5.99284
4.53682	5.93055
4.54735	5.90661
4.56077	5.8915
4.54373	5.88446
4.55524	5.87359
4.56965	5.8504
4.57983	5.80294
4.60498	5.79453
4.61433	5.74547
4.60981	5.72046
4.60546	5.75129
4.58574	5.76852
4.59518	5.71833
4.59149	5.68993
4.56346	5.68873
4.52118	5.71196
4.51791	5.67673
4.51775	5.66
4.51246	5.6487
4.48157	5.61301
4.43801	5.58063
4.40201	5.55347
4.37371	5.55376
4.35843	5.546
4.33279	5.54285
4.30094	5.54801
4.24669	5.51149
4.205	5.50158
4.15871	5.4858
4.09989	5.44614
4.03859	5.45558
3.99822	5.44641
3.944	5.46925
3.89134	5.49791
3.85422	5.52399
3.82767	5.50045
3.79131	5.48467
3.75368	5.46786
3.71778	5.47877
3.69253	5.47821
3.66745	5.46813
3.62144	5.45169
3.59521	5.47737
3.5652	5.4903
3.54399	5.49311
3.52133	5.51121
3.49799	5.51149
3.47893	5.49509
3.46766	5.50413
3.4428	5.503
3.42914	5.53027
3.40736	5.53827
3.39683	5.52542
3.3771	5.51717
3.35965	5.54256
3.33563	5.52884
3.31889	5.49819
3.30182	5.49678
3.28276	5.50469
3.27009	5.52627
3.25614	5.52827
3.25868	5.56326
3.2606	5.59109
3.24616	5.57859
3.2575	5.61066
3.22205	5.66805
3.22304	5.70924
3.21028	5.72441
3.21482	5.69083
3.19249	5.69113
3.18422	5.7424
3.17642	5.77253
3.17126	5.80326
3.1872	5.82485
3.1808	5.80575
3.17152	5.81795
3.16908	5.89664
3.16534	5.92958
3.17799	5.91371
3.17607	5.91371
3.17004	5.95369
3.16769	5.9514
3.15631	5.94487
3.15605	5.96778
3.14836	5.99185
3.13237	6.02812
3.13563	6.04793
3.11974	6.08075
3.12145	6.07396
3.11532	6.05602
3.11278	6.09438
3.10187	6.13493
3.10196	6.15087
3.09665	6.18333
3.08876	6.18439
3.08918	6.17528
3.0774	6.12113
3.07357	6.15469
3.06594	6.15608
3.06188	6.15852
3.04993	6.14185
3.04616	6.17143
3.05256	6.17213
3.03593	6.12457
3.03373	6.12526
3.02893	6.14913
3.0312	6.22286
3.03993	6.25675
3.03773	6.27364
3.01515	6.287
3.01854	6.31097
3.00332	6.29497
3.00308	6.2686
3.01968	6.3066
2.99443	6.34686
2.9902	6.42846
3.00155	6.48587
2.99411	6.47897
2.98311	6.43639
2.97495	6.40179
2.97558	6.39693
2.97463	6.45534
2.97297	6.49393
2.96682	6.56025
2.96249	6.57752
2.99595	6.60438
3.02154	6.60676
2.99579	6.61192
3.01031	6.52557
3.02795	6.53761
3.05602	6.46066
3.06139	6.46142
3.07532	6.48204
3.069	6.47592
3.07815	6.48012
3.09396	6.5047
3.09547	6.4851
3.10601	6.43979
3.12605	6.44395
3.11957	6.42319
3.11906	6.39245
3.16386	6.39581
3.18668	6.46752
3.17161	6.42093
3.18844	6.34134
3.21144	6.34723
3.20584	6.34907
3.20425	6.35719
3.22322	6.31534
3.22089	6.30842
3.2312	6.28122
3.24833	6.28303
3.24879	6.3066
3.26982	6.23317
3.26973	6.24815
3.29273	6.29497
3.2789	6.27076
3.32677	6.23139
3.33723	6.18544
3.38009	6.19176
3.36721	6.22073
3.35584	6.26213
3.37527	6.26177
3.37249	6.26824
3.38298	6.26824
3.41273	6.28881
3.45215	6.26105
3.4429	6.24065
3.44568	6.21754
3.44091	6.17948
3.475	6.24387
3.46856	6.27472
3.48966	6.23459
3.5081	6.20374
3.53361	6.21506
3.53921	6.25209
3.58799	6.24672
3.58608	6.18439
3.58778	6.17388
3.58311	6.24172
3.63504	6.19423
3.62273	6.19634
3.65988	6.19881
3.67163	6.23032
3.6962	6.2289
3.7143	6.19141
3.73515	6.19388
3.75254	6.22215
3.74798	6.2147
3.76306	6.14913
3.81381	6.18088
3.79805	6.18544
3.82238	6.23388
3.83807	6.22392
3.87085	6.16724
3.89038	6.11185
3.88699	6.15608
3.91007	6.20268
3.9108	6.15469
3.91092	6.13078
3.93005	6.14497
3.93079	6.13493
3.93103	6.09507
3.93165	6.11597
3.94115	6.1115
3.96677	6.09609
3.96814	6.06887
3.98584	6.06007
3.96589	6.08483
3.96839	6.06278
3.96165	6.07362
3.95953	6.05703
3.96827	6.06548
3.97842	6.01877
3.9788	6.05501
3.97077	6.05163
3.96602	6.05029
3.96577	6.12285
3.97892	6.1467
3.98887	6.04826
3.99658	6.02511
4.00457	6.06751
4.01424	6.07871
4.01436	6.02077
4.02689	5.95663
4.0431	6.02745
4.0449	6.01543
4.01934	5.98953
4.01921	5.94324
4.01118	5.92471
4.0066	5.96548
3.99873	5.9668
3.9986	5.9299
3.99127	5.94096
3.97842	5.90565
3.9604	5.89632
3.92808	5.92212
3.92218	5.92471
3.92513	5.96286
3.92218	5.95107
3.92243	5.91178
3.92083	5.86977
3.9185	5.89728
3.91434	5.8851
3.91667	5.93673
3.9119	5.91824
3.92083	5.89536
3.91496	5.86849
3.91875	5.86372
3.91361	5.84786
3.89534	5.87966
3.87457	5.92083
3.87806	5.91727
3.86569	5.84818
3.85506	5.8542
3.851	5.90211
3.85732	5.86977
3.84791	5.87583
3.8402	5.89022
3.83097	5.92342
3.8158	5.9338
3.80878	5.91307
3.80889	5.8346
3.81076	5.80575
3.81533	5.81106
3.81123	5.85261
3.811	5.84691
3.80796	5.84186
3.78795	5.83839
3.78644	5.77315
3.78459	5.72623
3.79537	5.72015
3.79456	5.71924
3.77501	5.7308
3.77063	5.73263
3.75151	5.71894
3.75631	5.69144
3.75402	5.64307
3.73108	5.65732
3.71756	5.66805
3.69375	5.65851
3.6882	5.65583
3.68421	5.63272
3.66679	5.65375
3.66998	5.61917
3.66393	5.62211
3.66141	5.5975
3.64036	5.60422
3.63115	5.62506
3.62057	5.56384
3.60941	5.51121
3.60609	5.47821
3.59777	5.48608
3.58778	5.47401
3.56961	5.50469
3.54534	5.50611
3.54399	5.48018
3.53859	5.47653
3.52814	5.45809
3.52082	5.44947
3.50799	5.4592
3.51578	5.45837
3.49748	5.45169
3.47389	5.3822
3.45534	5.35141
3.4321	5.38817
3.41685	5.37623
3.3947	5.39117
3.3772	5.35222
3.36922	5.33587
3.36003	5.31325
3.34775	5.30637
3.33638	5.2995
3.33252	5.33107
3.32095	5.34899
3.30945	5.34604
3.30842	5.31113
3.29162	5.31431
3.27633	5.28266
3.27945	5.31431
3.26644	5.30637
3.25905	5.31113
3.24435	5.33294
3.24092	5.36784
3.22519	5.3611
3.22438	5.36946
3.21678	5.37677
3.20966	5.407
3.20744	5.4081
3.21919	5.41742
3.20593	5.45586
3.20336	5.47121
3.21358	5.4606
3.19134	5.47849
3.18703	5.48411
3.18606	5.51461
3.1843	5.53627
3.18387	5.56096
3.18914	5.58092
3.19681	5.61154
3.19531	5.594
3.19046	5.59167
3.17773	5.63154
3.16995	5.67733
3.18237	5.69655
3.17022	5.72593
3.18053	5.74118
3.17292	5.75436
3.18395	5.79391
3.19769	5.84818
3.19011	5.8867
3.1865	5.8447
3.1822	5.84091
3.18395	5.86881
3.18246	5.90629
3.18185	5.91274
3.1779	5.92342
3.1902	5.94748
3.18782	6.02846
3.19849	6.04826
3.19531	6.09302
3.1894	6.16061
3.19787	6.18228
3.20487	6.2403
3.19196	6.26788
3.18281	6.23922
3.18457	6.25854
3.1865	6.29969
3.18115	6.34245
3.17318	6.39731
3.17869	6.39731
3.18861	6.42733
3.1946	6.47286
3.21269	6.47133
3.20008	6.474
3.20159	6.48702
3.215	6.48663
3.20159	6.502
3.20292	6.55751
3.19672	6.58579
3.19823	6.59844
3.21866	6.60477
3.22358	6.6151
3.22009	6.62306
3.24852	6.62465
3.25541	6.65026
3.26278	6.61311
3.27816	6.64224
3.28866	6.6575
3.28553	6.64064
3.31272	6.65227
3.30721	6.69309
3.28322	6.72452
3.34595	6.68416
3.34585	6.68619
3.34301	6.66879
3.38125	6.69593
3.37595	6.69715
3.39237	6.6575
3.40921	6.6571
3.43102	6.64144
3.44926	6.67323
3.46094	6.69228
3.43329	6.6793
3.46756	6.63064
3.49779	6.62186
3.52545	6.59606
3.54368	6.68375
3.52473	6.67363
3.5917	6.65227
3.60877	6.66032
3.64884	6.67444
3.65113	6.68781
3.62607	6.69553
3.63699	6.72534
3.64634	6.6996
3.6767	6.68903
3.69342	6.68335
3.70568	6.70163
3.75802	6.69431
3.78667	6.67121
3.77824	6.69106
3.82885	6.71265
3.8318	6.71715
3.82379	6.69634
3.84032	6.69146
3.91239	6.6793
3.88868	6.72247
3.89668	6.7389
3.9163	6.7278
3.95953	6.68619
3.96702	6.71142
3.98874	6.74714
3.99569	6.70734
3.99987	6.67444
3.98874	6.71265
4.00749	6.74838
3.99898	6.7753
4.02702	6.74343
4.02369	6.74301
4.02984	6.73807
4.04736	6.77488
4.04039	6.78321
4.06279	6.76161
4.09672	6.77322
4.12351	6.77322
4.13568	6.77613
4.14589	6.78571
4.15654	6.80829
4.17472	6.79949
4.19715	6.77488
4.23871	6.78071
4.26215	6.75457
4.25188	6.76658
4.27318	6.79615
4.28297	6.77488
4.30152	6.77696
4.3383	6.75871
4.3668	6.7699
4.37165	6.78029
4.38923	6.7699
4.41934	6.77239
4.43333	6.81627
4.43257	6.83566
4.45239	6.78821
4.45543	6.81165
4.44693	6.8062
4.46091	6.81333
4.4687	6.78612
4.48295	6.82301
4.49188	6.86282
4.46961	6.84286
4.47865	6.81417
4.48926	6.80242
4.49018	6.80117
4.50347	6.77405
4.49774	6.79113
4.51604	6.76119
4.52056	6.70571
4.51371	6.73478
4.51262	6.73232
4.50269	6.69106
4.49573	6.6704
4.52868	6.70652
4.52555	6.70856
4.52212	6.67646
4.51495	6.66435
4.51884	6.6575
4.50858	6.62904
4.49913	6.64425
4.5162	6.62306
4.50998	6.60477
4.50564	6.53606
4.49388	6.55048
4.46229	6.52868
4.42264	6.51396
4.40812	6.49662
4.38789	6.50509
4.39472	6.45914
4.37725	6.41078
4.35712	6.41529
4.34092	6.39059
4.31819	6.32813
4.29608	6.28773
4.28681	6.27076
4.25553	6.25209
4.22742	6.22428
4.20279	6.19176
4.1799	6.12354
4.14535	6.09814
4.12125	6.07531
4.10306	6.04826
4.09632	6.00811
4.09224	6.00246
4.07597	5.98557
4.0795	5.92925
4.06448	5.91921
4.04478	5.9351
4.02446	5.88414
4.00927	5.85135
4.01029	5.79329
4.0019	5.70803
4	5.66447
3.9986	5.64574
3.98295	5.63863
3.98421	5.64189
3.97716	5.65792
3.97165	5.64722
3.95878	5.715
3.94524	5.69987
3.92488	5.68512
3.90251	5.64752
3.90288	5.59284
3.91544	5.5575
3.90726	5.546
3.89692	5.53141
3.88011	5.52286
3.87133	5.47962
3.85875	5.48186
3.83842	5.44142
3.8165	5.41221
3.81041	5.39226
3.79142	5.36245
3.7665	5.35249
3.75288	5.35706
3.7321	5.33748
3.71644	5.35222
3.71038	5.35222
3.67946	5.36083
3.65999	5.38573
3.62942	5.41907
3.61177	5.44336
3.60289	5.42403
3.5899	5.41386
3.57625	5.4567
3.55357	5.45475
3.54316	5.43478
3.53579	5.46116
3.52762	5.45642
3.51209	5.47513
3.51465	5.46283
3.49759	5.45391
3.4752	5.48805
3.46746	5.50186
3.47389	5.51092
3.45085	5.55002
3.44042	5.56702
3.42254	5.57859
3.40667	5.63184
3.3982	5.65613
3.39538	5.66895
3.38192	5.63834
3.36099	5.65197
3.35698	5.68422
3.35079	5.69927
3.34633	5.70531
3.33007	5.71621
3.3172	5.73141
3.3143	5.75866
3.30572	5.74302
3.31001	5.75098
3.29467	5.80544
3.28968	5.82328
3.29005	5.84407
3.27724	5.87136
3.25996	5.8867
3.2525	5.90404
3.24842	5.90082
3.22967	5.94128
3.21144	5.99947
3.20354	6.00279
3.20886	5.98854
3.19399	5.96844
3.19346	5.96286
3.17589	5.9668
3.18036	5.97567
3.15345	6.00944
3.1382	6.06955
3.13837	6.03382
3.14689	6.03851
3.14646	6.06887
3.12477	6.08824
3.1166	6.11906
3.11015	6.12802
3.09379	6.15887
3.09489	6.19212
3.0855	6.14462
3.09589	6.11116
3.07882	6.13424
3.06527	6.17073
3.06122	6.15539
3.05586	6.15539
3.07365	6.17493
3.07757	6.23139
3.08207	6.28194
3.0769	6.26249
3.07357	6.3066
3.07707	6.28773
3.07832	6.26896
3.05965	6.24387
3.04878	6.24137
3.04329	6.25102
3.04149	6.25818
3.04714	6.23851
3.04296	6.21435
3.04026	6.22357
3.02714	6.2353
3.01047	6.22002
3.00878	6.20621
3.00983	6.21754
3.00637	6.27004
2.99467	6.3476
2.99723	6.41604
2.98375	6.43563
2.9859	6.41905
2.97289	6.46828
2.97147	6.52557
2.89526	6.5047
2.90806	6.49777
2.91097	6.50046
2.90211	6.51203
2.91135	6.51126
2.92503	6.49931
2.91772	6.44661
2.9211	6.4504
2.91741	6.41905
2.93896	6.41041
2.92781	6.40105
2.95472	6.35091
2.94067	6.4003
2.9494	6.46866
2.94488	6.45268
2.94846	6.47477
2.96068	6.47133
2.95997	6.40254
2.96201	6.37347
2.96579	6.37793
2.96312	6.44509
2.96776	6.4413
2.989	6.39507
3.02024	6.40179
3.00516	6.30296
3.01144	6.26213
3.01378	6.23887
3.01717	6.29352
3.04706	6.30514
3.0356	6.27833
3.08767	6.19282
3.09035	6.22499
3.09312	6.22996
3.09321	6.22321
3.13015	6.19951
3.1166	6.274
3.12639	6.27328
3.12861	6.25998
3.14698	6.23602
3.14913	6.25173
3.15579	6.20798
3.17572	6.19352
3.16926	6.23068
3.18615	6.26393
3.19108	6.26249
3.21011	6.20516
3.22197	6.16794
3.22653	6.11528
3.21982	6.12595
3.23218	6.19704
3.23578	6.21647
3.24092	6.16549
3.24716	6.11975
3.25832	6.13078
3.27156	6.17108
3.28322	6.16479
3.26698	6.08517
3.29745	6.03616
3.30386	6.09404
3.32489	6.10567
3.3674	6.12768
3.37816	6.17388
3.3945	6.20268
3.3855	6.18404
3.40063	6.16619
3.42363	6.1474
3.45574	6.15608
3.44837	6.17318
3.44558	6.17913
3.49382	6.14358
3.4984	6.10156
3.51979	6.07769
3.5389	6.1263
3.55274	6.0978
3.56121	6.12009
3.59309	6.11562
3.60385	6.11769
3.62553	6.18649
3.63353	6.12975
3.64264	6.12319
3.66042	6.16933
3.68632	6.17248
3.69576	6.03549
3.70133	6.08517
3.72611	6.10636
3.75243	6.17248
3.7772	6.09951
3.79781	6.06548
3.84316	6.09404
3.85601	6.10876
3.87854	6.11494
3.88953	6.12906
3.91337	6.10567
3.94103	6.11941
3.95865	6.11253
3.99114	6.11253
4.00723	6.10773
4.01143	6.1019
4.01143	6.07905
4.01921	6.06413
4.02088	6.03114
4.03036	6.06345
4.01169	6.04591
4.00304	6.06548
4.00991	6.09814
4.00355	6.06109
4.00533	5.98788
3.99203	5.99881
3.98912	5.99582
3.97817	5.94813
3.98358	5.97403
3.98547	5.98128
3.98031	5.90823
3.96664	5.9325
3.97202	5.97041
3.96027	5.92147
3.9435	5.92893
3.95741	5.95075
3.95704	5.89921
3.94598	5.95271
3.94648	5.95009
3.96052	5.92245
3.96364	5.88446
3.97641	5.87934
3.97968	5.88382
3.97767	5.87774
3.97629	5.88446
3.98925	5.8976
3.98836	5.88478
3.99076	5.86309
3.99607	5.89503
3.99379	5.92731
3.98824	5.93575
3.97566	5.8883
3.97792	5.87487
3.96414	5.88958
3.9543	5.88062
3.94066	5.92277
3.93079	5.9218
3.9174	5.92212
3.92427	5.85325
3.92759	5.81388
3.93695	5.73874
3.93633	5.80856
3.94846	5.84691
3.93572	5.84375
3.93461	5.85515
3.92673	5.77593
3.9185	5.7241
3.91214	5.74638
3.89486	5.8523
3.89486	5.84281
3.87409	5.80419
3.87493	5.76482
3.86569	5.74884
3.86605	5.75835
3.86402	5.73782
3.86067	5.7815
3.85267	5.75405
3.83405	5.69565
3.80621	5.68272
3.7869	5.69987
3.77409	5.69174
3.75129	5.72441
3.74286	5.68392
3.7373	5.60861
3.73074	5.64129
3.71554	5.64603
3.72431	5.64633
3.70836	5.62712
3.70781	5.5908
3.71621	5.56413
3.7295	5.55462
3.71352	5.61359
3.70579	5.60013
3.72905	5.55606
3.71542	5.48945
3.7096	5.46199
3.70859	5.47681
3.70468	5.49171
3.69142	5.45141
3.68765	5.42017
3.66415	5.41084
3.66503	5.47373
3.6543	5.46227
[truncated: 64,326 more rows]

## Sheet: Supplementary Fig.1
data for panel d
[truncated: 4,030 more rows]

[truncated: 12 more sheets: Supplementary Fig.3, Supplementary Fig.4, Supplementary Fig.5, Supplementary Fig.7, Supplementary Fig.10, Supplementary Fig.11, Supplementary Fig.12, Supplementary Fig.16, Supplementary Fig.17, Supplementary Fig.18, Supplementary Fig.20, Supplementary Fig.21]
